# Supplementary material for: Cultured Myoblasts Derived from Rat Soleus Muscle Show Altered Regulation of Proliferation and Myogenesis during the Course of Mechanical Unloading
Source: Int J Mol Sci. 2022 Aug 15;23(16):9150. doi: 10.3390/ijms23169150 (PMC9409304; doi:10.3390/ijms23169150)
Supplement: Supplementary file 1 [file ijms-23-09150-s001.zip › ijms-1821942-supplementary/Table S1.xlsx]

## Sheet: HS1_vs_Control
Table S1: DEGs in rat soleus-derived myoblasts after mechanical unloading conditions
Ensembl id	baseMean	log2FoldChange	lfcSE	stat	pvalue	padj	Entrez id	Symbol
ENSRNOG00000007302	25582.8	-2.36133	0.0757369	-31.178	2.11527e-213	2.77058e-209	83727	Fbn1
ENSRNOG00000012216	4261.54	-2.96172	0.100191	-29.5608	4.77617e-192	3.12791e-188	116487	Tgfbi
ENSRNOG00000002244	3263.8	-2.24143	0.0798514	-28.07	2.27451e-173	9.93053e-170	25267	Pdgfra
ENSRNOG00000003120	3470.12	-2.3231	0.0830265	-27.9803	2.82431e-172	9.2482e-169	84400	Prelp
ENSRNOG00000012471	1324.37	-3.64794	0.130891	-27.8701	6.14471e-171	1.60967e-167	29220	Thbs4
ENSRNOG00000000599	8421.13	-2.13151	0.0796683	-26.7547	1.08734e-157	2.37366e-154	309816	Lama4
ENSRNOG00000019648	30169.1	-1.86516	0.0702597	-26.5466	2.81139e-155	5.26051e-152	367313	Col6a3
ENSRNOG00000003587	1539.28	-3.55983	0.136754	-26.031	2.20716e-149	3.61367e-146	360457	Vegfd
ENSRNOG00000012782	2286.48	-2.30712	0.0930269	-24.8006	8.83088e-136	1.28519e-132	309400	Cemip2
ENSRNOG00000002385	3104.58	-2.51946	0.105003	-23.9941	3.201e-127	4.19267e-124	289104	Prg4
ENSRNOG00000008943	2527.35	-2.0178	0.0878299	-22.9739	8.49863e-117	1.01196e-113	29237	Penk
ENSRNOG00000010529	20116.6	-2.21109	0.0994955	-22.223	2.05724e-109	2.24547e-106	292406	Thbs2
ENSRNOG00000010840	1057.94	-3.25608	0.149003	-21.8525	7.36567e-106	7.4212e-103	308787	Adamtsl3
ENSRNOG00000055962	42272	-1.92339	0.0884929	-21.7349	9.59092e-105	8.97299e-102	25181	Bgn
ENSRNOG00000011648	2358.28	-1.90954	0.0887614	-21.5132	1.17248e-102	9.86455e-100	25240	Aqp1
ENSRNOG00000004854	2649.23	-2.02928	0.094333	-21.5119	1.20501e-102	9.86455e-100	25694	Has2
ENSRNOG00000026053	4263.44	-1.60688	0.0749418	-21.4417	5.45321e-102	4.20154e-99	50566	Grem1
ENSRNOG00000052564	14546.3	-1.9577	0.0928416	-21.0865	1.05819e-98	7.60696e-96	64317	Gpx3
ENSRNOG00000040287	6677.13	-2.05041	0.097247	-21.0845	1.10347e-98	7.60696e-96	25426	Cyp1b1
ENSRNOG00000005871	1001.05	-4.15867	0.197417	-21.0655	1.6503e-98	1.08078e-95	60582	Il1rn
ENSRNOG00000001249	14930.5	-1.93507	0.097806	-19.7847	4.02946e-87	2.39899e-84	294337	Col6a1
ENSRNOG00000004554	3289.84	-2.09917	0.108145	-19.4108	6.26024e-84	3.56507e-81	29139	Dcn
ENSRNOG00000006604	10527.2	-1.58097	0.0817799	-19.3321	2.88553e-83	1.57478e-80	24832	Thy1
ENSRNOG00000015505	1497.38	-2.73438	0.142144	-19.2367	1.82507e-82	9.56192e-80	362429	Mfap5
ENSRNOG00000002810	1717.89	-1.83046	0.0978315	-18.7103	4.07902e-78	2.05489e-75	360518	Gfpt2
ENSRNOG00000009514	1023.94	-2.29481	0.123458	-18.5877	4.0439e-77	1.96174e-74	24590	Mme
ENSRNOG00000003897	197914	-1.62698	0.087973	-18.4941	2.30409e-76	1.07782e-73	29393	Col1a1
ENSRNOG00000015078	2362.77	-1.80518	0.0986305	-18.3024	7.91421e-75	3.57449e-72	361673	Ifitm3
ENSRNOG00000047300	876.484	-2.26726	0.13298	-17.0497	3.51618e-65	1.43922e-62	25245	Bdkrb2
ENSRNOG00000061373	1834.33	-1.8717	0.111711	-16.7548	5.21997e-63	2.01092e-60	312478	Loxl3
ENSRNOG00000028713	697.571	-2.59361	0.15871	-16.3419	4.97032e-60	1.71319e-57	25237	Acvrl1
ENSRNOG00000039668	3278.92	-1.98768	0.121931	-16.3017	9.60062e-60	3.22433e-57	304021	Col8a1
ENSRNOG00000031475	2440.07	-1.84259	0.114073	-16.1527	1.08619e-58	3.55672e-56	366474	Col16a1
ENSRNOG00000014166	2805.09	-1.5834	0.0994997	-15.9136	5.1023e-57	1.63e-54	292401	Smoc2
ENSRNOG00000009425	1031.49	-1.78658	0.11278	-15.8413	1.61462e-56	5.03529e-54	29348	Fgf7
ENSRNOG00000018282	1237.47	-1.69538	0.107183	-15.8176	2.35292e-56	7.1671e-54	83585	Gda
ENSRNOG00000013481	1768.9	-2.12015	0.135163	-15.6858	1.89043e-55	5.62747e-53	84407	Cdh11
ENSRNOG00000007866	816.439	-2.24423	0.146118	-15.3591	3.07924e-53	8.58126e-51	689790	Clec2dl1
ENSRNOG00000007081	1050.36	-1.89056	0.124145	-15.2286	2.28364e-52	6.23147e-50	497811	Xdh
ENSRNOG00000048433	534.991	-2.41727	0.162997	-14.8302	9.34706e-50	2.44856e-47
ENSRNOG00000013791	907.424	-1.871	0.127379	-14.6884	7.64626e-49	1.96374e-46	54410	Enpp3
ENSRNOG00000015618	2150.98	-1.82384	0.124478	-14.6519	1.31064e-48	3.30129e-46	64566	Wnt5a
ENSRNOG00000015310	2062.77	-1.69172	0.11926	-14.1852	1.1315e-45	2.74451e-43	293135	Lrrc32
ENSRNOG00000033835	1221.26	-1.53548	0.110451	-13.9019	6.16642e-44	1.39255e-41	140694	Dnm1
ENSRNOG00000023257	1026.37	-1.83562	0.132783	-13.8242	1.82009e-43	4.0406e-41	312566	Adamts9
ENSRNOG00000028845	532.294	-2.11933	0.155959	-13.589	4.65344e-42	9.99193e-40	116543	Ebf1
ENSRNOG00000007300	821.281	-2.02384	0.149603	-13.5281	1.06791e-41	2.25605e-39	315114	C1qtnf6
ENSRNOG00000014610	666.762	-1.90719	0.143639	-13.2776	3.12123e-40	6.3878e-38	81641	Anpep
ENSRNOG00000050190	1933.37	-1.50973	0.113988	-13.2446	4.84633e-40	9.61775e-38	497010	Eng
ENSRNOG00000054360	233.97	-3.90667	0.29657	-13.1728	1.25772e-39	2.45874e-37	312727	Tspan11
ENSRNOG00000020355	381.14	-2.4451	0.186152	-13.135	2.07485e-39	3.99653e-37	59327	Twist2
ENSRNOG00000050485	307.849	-3.6476	0.277754	-13.1325	2.145e-39	4.07177e-37	683470	Gas1
ENSRNOG00000048924	904.823	-2.09548	0.160708	-13.0391	7.33297e-39	1.35278e-36	686539	Islr
ENSRNOG00000016538	1095.21	-1.57951	0.121171	-13.0354	7.69671e-39	1.40016e-36	364786	Itga8
ENSRNOG00000020482	1231.06	-1.61	0.125043	-12.8755	6.1835e-38	1.07989e-35	305897	Nfatc4
ENSRNOG00000033110	1295.78	-1.94228	0.151199	-12.8458	9.07986e-38	1.54452e-35	685899	Svep1
ENSRNOG00000016756	626.778	-2.13478	0.166923	-12.789	1.88891e-37	3.17192e-35	292661	Ptgir
ENSRNOG00000026490	339.931	-3.38262	0.264636	-12.7822	2.06198e-37	3.41871e-35	171574	Dnm3
ENSRNOG00000061231	1283.83	-1.6996	0.133418	-12.7389	3.59455e-37	5.81251e-35	498398	Selenom
ENSRNOG00000008116	467.721	-2.09019	0.166365	-12.5639	3.33413e-36	5.19886e-34	192270	Plpp3
ENSRNOG00000021155	424.629	-2.22762	0.179807	-12.3889	2.9997e-35	4.51611e-33	29175	Ctsk
ENSRNOG00000031849	394.345	-2.17248	0.176468	-12.3109	7.91411e-35	1.17794e-32	361032	Armh4
ENSRNOG00000001827	232.3	-3.66147	0.297892	-12.2913	1.00919e-34	1.48521e-32	64023	Masp1
ENSRNOG00000001295	340.873	-2.59322	0.21128	-12.2738	1.2516e-34	1.80148e-32	25742	S100b
ENSRNOG00000014241	1067.49	-1.50714	0.123315	-12.2218	2.37665e-34	3.38362e-32	94204	Ece1
ENSRNOG00000053232	477.148	-2.25673	0.184738	-12.2158	2.55913e-34	3.60425e-32	306782	Ror2
ENSRNOG00000017149	236.896	-2.87249	0.240772	-11.9304	8.22169e-33	1.12175e-30	500102	Fam131b
ENSRNOG00000002657	425.823	-2.06439	0.17392	-11.8697	1.69985e-32	2.29532e-30	24653	Pla2g4a
ENSRNOG00000026415	305.304	-2.71769	0.234921	-11.5685	5.95109e-31	7.56771e-29	314981	Col14a1
ENSRNOG00000002331	340.576	-2.16285	0.190158	-11.3739	5.64001e-30	6.96914e-28	25375	Aldh3a1
ENSRNOG00000006588	341.405	-2.26939	0.200393	-11.3247	9.89642e-30	1.21143e-27	29279	Meox2
ENSRNOG00000016456	638.14	-1.93638	0.172898	-11.1995	4.09886e-29	4.97101e-27	361749	Il33
ENSRNOG00000036677	530.582	-1.63816	0.147379	-11.1153	1.05672e-28	1.25827e-26	80878	Slc16a3
ENSRNOG00000001254	15001.3	-1.83115	0.165721	-11.0496	2.20193e-28	2.55229e-26	361821	Col6a2
ENSRNOG00000004273	186.621	-3.40113	0.311161	-10.9304	8.24623e-28	9.31113e-26	293618	Ifitm1
ENSRNOG00000019181	608.279	-1.79969	0.166733	-10.7938	3.68201e-27	3.95303e-25	60324	Synpo
ENSRNOG00000007027	218.996	-2.75179	0.254933	-10.7942	3.66822e-27	3.95303e-25	24446	Hgf
ENSRNOG00000012278	225.434	-2.71107	0.252478	-10.7378	6.76055e-27	7.14111e-25	25443	Fgf10
ENSRNOG00000014034	684.149	-1.76389	0.166771	-10.5767	3.8212e-26	3.97223e-24	296708	Olfml2a
ENSRNOG00000016103	392.989	-2.62488	0.249289	-10.5295	6.31873e-26	6.51675e-24	308068	Nkd2
ENSRNOG00000002548	791.359	-1.61403	0.155485	-10.3806	3.03801e-25	3.01453e-23	304913	Tnn
ENSRNOG00000061484	468.064	-2.01272	0.193985	-10.3756	3.20135e-25	3.15273e-23	287899	Adamts2
ENSRNOG00000024952	579.259	-2.02334	0.19508	-10.3719	3.32962e-25	3.25458e-23	291555	Atp8b1
ENSRNOG00000010063	313.249	-2.22667	0.216397	-10.2898	7.83728e-25	7.38508e-23	29595	Htr2a
ENSRNOG00000015068	800	-1.61207	0.158302	-10.1835	2.34987e-24	2.1675e-22	245983	Il11ra1
ENSRNOG00000005574	526.16	-1.67483	0.16466	-10.1714	2.65966e-24	2.4361e-22	300475	Adamts8
ENSRNOG00000051854	659.514	-1.60121	0.15792	-10.1394	3.6941e-24	3.36009e-22	64017	Enpep
ENSRNOG00000009173	535.837	-1.63648	0.161605	-10.1264	4.22035e-24	3.81229e-22	367100	Smad6
ENSRNOG00000019584	295.204	-2.66234	0.264012	-10.0842	6.49032e-24	5.78301e-22	114587	Dlk1
ENSRNOG00000010308	476.289	-1.57091	0.155852	-10.0795	6.80775e-24	6.02486e-22	113984	Nr2f2
ENSRNOG00000011228	643.766	-1.5407	0.15321	-10.0561	8.63354e-24	7.53881e-22	500996	Layn
ENSRNOG00000024711	508.099	-1.65011	0.164437	-10.0349	1.07037e-23	9.22347e-22	360652	Sdk2
ENSRNOG00000053766	590.226	-3.42431	0.342932	-9.98538	1.76618e-23	1.50217e-21	56820	Ramp3
ENSRNOG00000001252	561.895	-1.53139	0.154177	-9.93263	3.00233e-23	2.50474e-21	304322	Chst12
ENSRNOG00000060949	613.228	-1.56503	0.158572	-9.86954	5.64255e-23	4.53412e-21	306283	Anxa8
ENSRNOG00000050539	619.572	-1.52231	0.156764	-9.71084	2.71093e-22	2.10105e-20	29158	Fbln5
ENSRNOG00000017803	251.963	-2.08676	0.217221	-9.60661	7.49785e-22	5.6767e-20	307171	Apbb1ip
ENSRNOG00000013673	451.985	-1.7963	0.187844	-9.56271	1.1471e-21	8.58556e-20	499505	Msh3
ENSRNOG00000055049	197.498	-2.97233	0.311141	-9.553	1.25999e-21	9.32393e-20	116676	Aldh1a2
ENSRNOG00000004610	198.195	-3.02214	0.317267	-9.52554	1.64181e-21	1.19469e-19	81682	Lum
ENSRNOG00000043219	340.388	-2.29973	0.242005	-9.50283	2.04253e-21	1.46192e-19	689008	Fbn2
ENSRNOG00000016058	480.887	-1.63898	0.175808	-9.32257	1.13561e-20	7.86996e-19	293997	Kazald1
ENSRNOG00000002229	435.684	-1.67555	0.18109	-9.25257	2.19162e-20	1.50292e-18	64532	Adcy5
ENSRNOG00000031342	261.961	-2.20071	0.240475	-9.15149	5.6154e-20	3.79126e-18
ENSRNOG00000021176	361.225	-1.71842	0.188865	-9.09867	9.1446e-20	6.11102e-18	689613	Mtmr11
ENSRNOG00000048449	274.355	-2.2536	0.250254	-9.00525	2.15173e-19	1.4234e-17	29302	Itgb3
ENSRNOG00000021752	253.213	-1.95965	0.217674	-9.00271	2.20207e-19	1.44939e-17	64826	Foxq1
ENSRNOG00000015880	249.787	-2.21004	0.245513	-9.00172	2.22207e-19	1.45523e-17	94199	Dpep1
ENSRNOG00000004589	212.354	-2.33403	0.268373	-8.69699	3.40809e-18	2.10562e-16	362760	Galnt16
ENSRNOG00000003486	239.757	-2.04195	0.236023	-8.65149	5.08311e-18	3.12576e-16	304988	Mnda
ENSRNOG00000007090	256.814	-1.97348	0.232847	-8.47544	2.34191e-17	1.36939e-15	24239	Cacna1c
ENSRNOG00000018461	4176.3	-1.53009	0.182115	-8.40179	4.39731e-17	2.54849e-15	24629	Pdgfrb
ENSRNOG00000014652	234.025	-1.85389	0.225049	-8.23773	1.75515e-16	9.74106e-15	29172	Aqp8
ENSRNOG00000004964	591.473	-1.65028	0.201707	-8.1816	2.80104e-16	1.51603e-14	29496	Erbb3
ENSRNOG00000000704	185.185	-2.53602	0.313226	-8.09644	5.65924e-16	3.001e-14	60669	Cmklr1
ENSRNOG00000028992	135.62	-2.56014	0.317572	-8.0616	7.52999e-16	3.94511e-14	58968	Acan
ENSRNOG00000011526	200.117	-2.26282	0.281453	-8.0398	8.9985e-16	4.67708e-14	25507	Pcsk6
ENSRNOG00000015957	207.727	-2.18364	0.272061	-8.02627	1.00478e-15	5.20183e-14	60327	F13a1
ENSRNOG00000012478	252.014	-1.77216	0.221076	-8.01605	1.09203e-15	5.60918e-14	25546	Shox2
ENSRNOG00000003348	94.9208	-2.88908	0.366319	-7.88677	3.10116e-15	1.52131e-13	64455	Rasd1
ENSRNOG00000000800	311.402	-1.56291	0.199792	-7.82271	5.16993e-15	2.50799e-13	294410	Man1a1
ENSRNOG00000010997	305.576	-1.66562	0.214109	-7.77932	7.2916e-15	3.51123e-13	50672	Ednrb
ENSRNOG00000023227	628.955	-1.57296	0.202616	-7.76327	8.27664e-15	3.95648e-13
ENSRNOG00000023633	117.851	-2.81766	0.365558	-7.70781	1.27995e-14	6.03051e-13	25061	Crabp1
ENSRNOG00000020030	375.03	-1.79716	0.23372	-7.68938	1.47847e-14	6.91609e-13	290655	Crlf1
ENSRNOG00000056151	116.313	-2.55725	0.335022	-7.63307	2.29226e-14	1.05348e-12
ENSRNOG00000054212	110.789	-2.54206	0.334822	-7.59227	3.14348e-14	1.42963e-12	81529	Pde1a
ENSRNOG00000013024	190.676	-1.82	0.242745	-7.49758	6.5008e-14	2.89617e-12	306375	Csgalnact1
ENSRNOG00000002303	161.61	-2.24928	0.301487	-7.46062	8.61134e-14	3.78494e-12	117052	Kcnj12
ENSRNOG00000011263	273.748	-1.60667	0.218919	-7.33909	2.15056e-13	9.2658e-12	361105	Plac9
ENSRNOG00000015260	168.734	-2.10396	0.286767	-7.33682	2.18727e-13	9.39306e-12	66025	Lpar3
ENSRNOG00000018441	243.729	-1.61007	0.219636	-7.33064	2.2905e-13	9.77232e-12	156275	Ggt7
ENSRNOG00000002434	88.1658	-2.68774	0.382386	-7.02888	2.08199e-12	8.06802e-11	497979	Tmem100
ENSRNOG00000011478	236.715	-1.76735	0.25186	-7.0172	2.26366e-12	8.74612e-11	685243	Ackr4
ENSRNOG00000025612	182.809	-1.78845	0.2573	-6.95084	3.63129e-12	1.3948e-10	304554	Sez6l
ENSRNOG00000013474	142.979	-2.50489	0.362745	-6.90536	5.00775e-12	1.89571e-10	313713	Casz1
ENSRNOG00000006033	132.848	-2.17541	0.316385	-6.87582	6.16359e-12	2.30659e-10	171569	Spon2
ENSRNOG00000021229	70.9105	-2.87487	0.418373	-6.87153	6.35148e-12	2.37013e-10	24221	Avp
ENSRNOG00000011071	102.809	-2.24473	0.328022	-6.84323	7.74288e-12	2.84877e-10	58813	Nt5e
ENSRNOG00000013231	140.389	-2.0192	0.297683	-6.78306	1.17653e-11	4.22196e-10	58949	Ptafr
ENSRNOG00000010994	62.067	-4.82273	0.715626	-6.73917	1.59289e-11	5.66897e-10	282821	Has1
ENSRNOG00000018841	114.943	-2.42375	0.364554	-6.64855	2.95998e-11	1.02566e-09	302993	Sox8
ENSRNOG00000002947	148.384	-2.27819	0.34337	-6.63477	3.25e-11	1.12318e-09	289178	Dpt
ENSRNOG00000043167	227.549	-1.64858	0.248666	-6.62967	3.36431e-11	1.15963e-09	685004	Itga9
ENSRNOG00000006075	202.734	-1.6462	0.248638	-6.62089	3.57046e-11	1.22424e-09	81730	Fez1
ENSRNOG00000008837	102.025	2.01602	0.306167	6.5847	4.55808e-11	1.55473e-09	25698	Ass1
ENSRNOG00000020948	152.83	-2.23902	0.341443	-6.55754	5.47041e-11	1.84669e-09	56813	Pth1r
ENSRNOG00000010513	218.093	-1.8245	0.279425	-6.52949	6.59923e-11	2.20502e-09	286926	Tfpi2
ENSRNOG00000002843	72.7486	-2.43586	0.374019	-6.51268	7.38197e-11	2.44782e-09	60665	Cxcl6
ENSRNOG00000003183	154.756	-2.0248	0.312863	-6.47186	9.6807e-11	3.16994e-09	64507	Fmod
ENSRNOG00000046468	119.951	-1.96295	0.306362	-6.40729	1.4813e-10	4.77885e-09	25652	Ptgfr
ENSRNOG00000011521	394.985	-1.52479	0.238512	-6.39293	1.62732e-10	5.22418e-09	246776	Filip1
ENSRNOG00000051307	174.951	-1.72477	0.271806	-6.34557	2.21607e-10	6.99424e-09	29473	Aoc3
ENSRNOG00000007377	236.347	-1.95413	0.310029	-6.30306	2.91829e-10	9.01503e-09	83467	Slit3
ENSRNOG00000020401	81.9934	-2.36747	0.377098	-6.27814	3.42657e-10	1.04618e-08	54223	Adcy4
ENSRNOG00000019500	200.232	-1.57988	0.25321	-6.23941	4.39213e-10	1.33167e-08	24296	Cyp1a1
ENSRNOG00000047446	100.392	-2.08575	0.337003	-6.18912	6.05023e-10	1.82175e-08	171356	Foxc2
ENSRNOG00000029911	906.58	-1.70313	0.278603	-6.11311	9.77082e-10	2.91522e-08	315761	Cilp
ENSRNOG00000007989	85.1064	-2.10925	0.348597	-6.0507	1.44217e-09	4.19768e-08	295934	Chst1
ENSRNOG00000059984	210.19	-1.57411	0.263258	-5.97933	2.24054e-09	6.36587e-08	84010	Dll1
ENSRNOG00000032018	60.6095	-3.06071	0.517218	-5.91763	3.2661e-09	9.18011e-08	688757	Tmem200b
ENSRNOG00000021087	167.902	-1.55907	0.266657	-5.84673	5.01328e-09	1.3766e-07	361549	Lgi4
ENSRNOG00000020346	133.57	-2.08476	0.35678	-5.84326	5.11893e-09	1.40267e-07	293735	Best1
ENSRNOG00000005695	1777.14	-1.63208	0.279637	-5.83643	5.33318e-09	1.45833e-07	25333	Mgp
ENSRNOG00000021200	329.045	-1.54073	0.265308	-5.80733	6.34778e-09	1.72139e-07	310681	Hjv
ENSRNOG00000058289	102.173	-1.84179	0.319708	-5.76086	8.3688e-09	2.23703e-07
ENSRNOG00000057404	133.112	-1.6803	0.294098	-5.7134	1.10739e-08	2.91842e-07	360539	Slc47a1
ENSRNOG00000060528	173.983	-1.61783	0.284021	-5.69615	1.22542e-08	3.19733e-07	29717	Cacna1g
ENSRNOG00000029049	119.613	-1.72142	0.303609	-5.66986	1.42917e-08	3.69216e-07	499014	Zdhhc14
ENSRNOG00000020058	109.303	1.64155	0.291465	5.63207	1.78064e-08	4.51993e-07	83465	Celsr2
ENSRNOG00000006876	161.488	-1.6396	0.291323	-5.62812	1.82181e-08	4.60657e-07	81710	Msx1
ENSRNOG00000046309	53.9965	-2.6961	0.479507	-5.62265	1.88051e-08	4.73672e-07	314386	Gpr68
ENSRNOG00000011490	93.0728	-1.8163	0.324041	-5.60515	2.0807e-08	5.21091e-07	100361444	Angptl8
ENSRNOG00000023214	78.2065	-2.04167	0.365032	-5.59313	2.23014e-08	5.56388e-07	501043	Il20rb
ENSRNOG00000004517	128.201	-1.71796	0.307228	-5.59182	2.24699e-08	5.59527e-07	24482	Igf1
ENSRNOG00000005809	119.443	-1.72419	0.311662	-5.53224	3.16159e-08	7.71145e-07	362456	Arhgdib
ENSRNOG00000050534	111.766	-1.71907	0.312054	-5.50887	3.61137e-08	8.75959e-07	64043	Gcnt1
ENSRNOG00000005700	82.2602	-2.5067	0.455494	-5.50325	3.7286e-08	9.02722e-07	25247	Nsg1
ENSRNOG00000052017	121.717	-1.79075	0.328224	-5.45588	4.87296e-08	1.15209e-06	29475	Dio3
ENSRNOG00000023548	56.4309	-3.02292	0.555991	-5.43699	5.41882e-08	1.27425e-06	316638	Sned1
ENSRNOG00000004578	127.303	-2.08411	0.384091	-5.42607	5.76097e-08	1.34265e-06	282836	Cthrc1
ENSRNOG00000032618	46.4094	-3.24841	0.602495	-5.39159	6.98352e-08	1.61608e-06	300999	Mst1r
ENSRNOG00000060105	86.0662	-1.97361	0.366783	-5.38087	7.41257e-08	1.7034e-06	100361323	Astn2
ENSRNOG00000016980	100.791	-1.79234	0.334146	-5.36394	8.14246e-08	1.85801e-06	293504	Qprt
ENSRNOG00000038784	154.586	-1.87749	0.352119	-5.33197	9.71516e-08	2.19774e-06	307380	Piezo2
ENSRNOG00000057645	72.0545	1.93261	0.363849	5.31158	1.08681e-07	2.45009e-06	365212	Micb
ENSRNOG00000029598	98.0416	-1.78557	0.336849	-5.30081	1.15292e-07	2.58578e-06	84409	Robo2
ENSRNOG00000018690	111.814	-1.67829	0.319497	-5.2529	1.49723e-07	3.30704e-06	308118	Rgs17
ENSRNOG00000016358	107.958	1.50686	0.289732	5.20086	1.98363e-07	4.30159e-06	83610	Apba2
ENSRNOG00000012280	141.907	-1.55646	0.301902	-5.15552	2.52935e-07	5.42215e-06	689388	Ptx3
ENSRNOG00000032857	198.975	-1.68104	0.326531	-5.14818	2.63027e-07	5.61096e-06	24523	Klk1
ENSRNOG00000026087	51.1357	-4.23181	0.835278	-5.06635	4.05517e-07	8.48477e-06	304823	Igfn1
ENSRNOG00000008245	117.464	-1.53881	0.304025	-5.06146	4.1606e-07	8.67763e-06
ENSRNOG00000055966	108.077	-1.68381	0.334002	-5.04132	4.62326e-07	9.55581e-06
ENSRNOG00000018494	44.5212	-5.58913	1.10851	-5.04202	4.60635e-07	9.55581e-06	309513	Ppp1r3c
ENSRNOG00000058664	60.3264	-5.38439	1.08571	-4.95931	7.0744e-07	1.41036e-05	103694559	Usp9y
ENSRNOG00000004013	58.8183	-2.17802	0.451855	-4.82017	1.43435e-06	2.67623e-05	84016	Grip1
ENSRNOG00000005335	61.58	1.84711	0.384266	4.80684	1.53331e-06	2.84467e-05	311039	Galnt13
ENSRNOG00000011500	76.1613	1.57689	0.32819	4.80482	1.54889e-06	2.86951e-05	690528	Pou2af1
ENSRNOG00000032626	56.4208	-1.83165	0.382475	-4.78895	1.67656e-06	3.0842e-05	171045	Mmp3
ENSRNOG00000000274	83.533	-1.79703	0.379433	-4.73608	2.17886e-06	3.95274e-05	309901	Phyhipl
ENSRNOG00000026203	84.7402	1.5901	0.337768	4.70768	2.5055e-06	4.45883e-05	81819	Pax8
ENSRNOG00000007372	59.7646	-1.97951	0.421201	-4.69967	2.60584e-06	4.62484e-05	25166	Casp1
ENSRNOG00000016469	47.8946	-2.21323	0.476027	-4.64937	3.3295e-06	5.81464e-05	29639	Fxyd2
ENSRNOG00000004712	51.2209	-2.31844	0.506973	-4.5731	4.80562e-06	8.10089e-05	679942	Angptl1
ENSRNOG00000005190	84.6993	-1.57346	0.344156	-4.57193	4.83247e-06	8.13569e-05	362899	Nipal2
ENSRNOG00000013917	86.0988	-1.63449	0.359435	-4.54739	5.43154e-06	9.03969e-05	310448	Igsf10
ENSRNOG00000039048	59.3813	-2.24025	0.492725	-4.54665	5.45065e-06	9.05452e-05	64357	Cd200r1
ENSRNOG00000000569	97.8131	-1.64956	0.363308	-4.5404	5.61485e-06	9.2975e-05	690899	Vsir
ENSRNOG00000016208	45.5626	-2.50705	0.552358	-4.53881	5.65718e-06	9.35577e-05	291423	Setbp1
ENSRNOG00000001519	52.073	-2.01166	0.445798	-4.51249	6.40722e-06	0.000104641	296499	Dlx2
ENSRNOG00000020644	83.8647	-1.63405	0.362917	-4.50254	6.71467e-06	0.000109253	497878	Nsg2
ENSRNOG00000016769	54.1376	-2.38669	0.530499	-4.49894	6.82916e-06	0.000110841	252916	Rab38
ENSRNOG00000046829	83.0963	-1.91919	0.429831	-4.465	8.00685e-06	0.000129474	25589	Kdr
ENSRNOG00000062276	39.785	-2.82951	0.63416	-4.46182	8.12654e-06	0.000130924
ENSRNOG00000013328	82.4855	-1.53954	0.34612	-4.448	8.66725e-06	0.000138612	498642	Rbpms
ENSRNOG00000012721	110.35	-1.58955	0.358533	-4.43347	9.27294e-06	0.000146687	24326	Ednra
ENSRNOG00000023410	71.0796	-1.64741	0.371962	-4.42898	9.46802e-06	0.000149053	503164	Apol9a
ENSRNOG00000032994	141.884	-1.74379	0.394746	-4.41749	9.98543e-06	0.000156634	313625	Myom3
ENSRNOG00000022309	63.4351	-2.31474	0.526635	-4.39534	1.106e-05	0.000171843	298185	Frem1
ENSRNOG00000012681	64.2874	-1.87882	0.432636	-4.34272	1.40729e-05	0.000213095	25476	Lgals9
ENSRNOG00000019495	50.6759	-2.56985	0.595931	-4.31233	1.61541e-05	0.000241261	114500	Gbx2
ENSRNOG00000010794	73.8879	-2.01992	0.474095	-4.26059	2.03886e-05	0.000297714	315055	Dennd3
ENSRNOG00000014795	75.7115	-1.72275	0.405001	-4.2537	2.1027e-05	0.000306013	81808	Nr2f1
ENSRNOG00000031398	30.4809	-3.04825	0.720186	-4.23258	2.31022e-05	0.00033252	680102	Mab21l2
ENSRNOG00000010605	40.6384	-2.44084	0.577292	-4.22809	2.35681e-05	0.00033811	317715	Gsc
ENSRNOG00000019203	52.8992	-2.27184	0.539011	-4.21482	2.49972e-05	0.00035666	156826	Eya2
ENSRNOG00000031851	20.4442	-3.91382	0.935092	-4.1855	2.84545e-05	0.000401181	100362331	Ndufa4l2
ENSRNOG00000008380	50.7196	-2.06106	0.492927	-4.18127	2.89883e-05	0.000408267	286920	Asic3
ENSRNOG00000011360	44.2398	-1.92842	0.462648	-4.16822	3.0699e-05	0.000429131	295445	Dkk2
ENSRNOG00000016812	40.6526	-3.56718	0.856559	-4.16454	3.11977e-05	0.000435173	306664	Adamts16
ENSRNOG00000011984	58.7922	-1.95932	0.475167	-4.12343	3.73274e-05	0.000511416	306748	Cxcl14
ENSRNOG00000042312	122.667	-1.7071	0.416164	-4.10198	4.09633e-05	0.000552562	364558	Palldl1
ENSRNOG00000017800	72.1511	-1.64827	0.404304	-4.07681	4.56577e-05	0.000608986	364706	Foxc1
ENSRNOG00000008138	15.8622	-6.47363	1.5948	-4.05921	4.92393e-05	0.000652879
ENSRNOG00000057619	53.0736	-1.90357	0.470052	-4.0497	5.12835e-05	0.000673078
ENSRNOG00000014661	64.1075	-1.68805	0.417726	-4.04105	5.32118e-05	0.000696272	305691	Zfp385d
ENSRNOG00000013301	32.7901	-2.45211	0.607665	-4.0353	5.45318e-05	0.000710704	361358	Bean1
ENSRNOG00000061038	381.846	-1.72873	0.429608	-4.02396	5.72266e-05	0.000740666	303965	Myh15
ENSRNOG00000002079	46.5004	-2.03536	0.506154	-4.02123	5.78957e-05	0.000747111	25272	Mapk10
ENSRNOG00000027489	39.7689	-2.102	0.527509	-3.98476	6.75486e-05	0.000854832	498194	Mn1
ENSRNOG00000019184	48.8147	-2.35308	0.591354	-3.97914	6.91644e-05	0.000870916	25339	Npr3
ENSRNOG00000016494	40.5995	-2.28602	0.57735	-3.95951	7.51037e-05	0.000938653	287129	Tmem204
ENSRNOG00000021771	62.6274	-1.67201	0.42288	-3.95387	7.68969e-05	0.000958321	300656	Trim29
ENSRNOG00000018094	81.0898	-1.52579	0.387123	-3.94135	8.10248e-05	0.00100308	29643	Sv2c
ENSRNOG00000018346	32.7908	-3.04401	0.77419	-3.93186	8.42905e-05	0.00103958	24180	Agtr1a
ENSRNOG00000006931	70.2839	-1.73587	0.443627	-3.9129	9.11949e-05	0.00110907	315500	Eepd1
ENSRNOG00000060448	41.4229	-2.22983	0.570067	-3.91153	9.17148e-05	0.00111436	64637	Hand2
ENSRNOG00000010262	34.9526	-2.38537	0.618468	-3.8569	0.000114833	0.00136487	24443	Hdc
ENSRNOG00000014928	45.6156	-1.92377	0.500026	-3.84734	0.000119405	0.00141152	83589	Apba1
ENSRNOG00000015052	88.2166	-1.545	0.404714	-3.81752	0.000134799	0.00157361	25557	Star
ENSRNOG00000008966	62.7059	-1.86588	0.494637	-3.77222	0.000161803	0.00184447	312907	Slco5a1
ENSRNOG00000060879	34.9315	-2.50592	0.664568	-3.77074	0.000162761	0.00185378	100910996	LOC100910996
ENSRNOG00000062130	18.228	-3.73534	0.993307	-3.76051	0.000169564	0.00192457
ENSRNOG00000011094	42.3579	-2.64628	0.707449	-3.74059	0.000183587	0.0020676	315179	Efcab6
ENSRNOG00000014327	323.397	-1.83114	0.489916	-3.73765	0.000185745	0.00208652	117505	Csrp3
ENSRNOG00000049028	56.0023	-1.67885	0.457591	-3.66889	0.000243603	0.00266782	445269	C5ar2
ENSRNOG00000051993	24.3342	-4.32379	1.18288	-3.65531	0.000256874	0.00279214	79216	Gdf10
ENSRNOG00000013658	37.7707	-2.79079	0.774227	-3.60461	0.000312621	0.00330163	83613	Nefl
ENSRNOG00000030187	43.9922	2.35517	0.654934	3.59604	0.000323094	0.00339911	117033	Mmp12
ENSRNOG00000014656	74.6609	1.62896	0.454913	3.58082	0.000342516	0.00356337	25250	Cox8b
ENSRNOG00000022490	50.8402	-1.62276	0.458895	-3.53624	0.000405868	0.0041146	100361008	LOC100361008
ENSRNOG00000050714	16.704	-5.88146	1.66565	-3.53104	0.000413929	0.00418666	100910729	Islr2
ENSRNOG00000010278	26.2954	-2.43405	0.692599	-3.51437	0.000440793	0.00443093	24498	Il6
ENSRNOG00000012942	37.2979	-2.35218	0.671864	-3.50098	0.000463544	0.00464182	316164	Satb1
ENSRNOG00000026226	22.4659	2.22807	0.636573	3.50009	0.000465093	0.00465377	313370	Hook1
ENSRNOG00000059500	432.189	-1.80934	0.525802	-3.4411	0.000579344	0.00563055	246060	Cdkn1c
ENSRNOG00000060381	66.983	-1.53179	0.448264	-3.41716	0.000632787	0.00606309	298069	Col15a1
ENSRNOG00000001092	16.5946	2.68257	0.78962	3.39729	0.000680575	0.00645487	83504	Kl
ENSRNOG00000033064	54.6809	-1.58531	0.467234	-3.39297	0.000691395	0.00654327	688400	Edil3
ENSRNOG00000021256	35.2996	-2.13539	0.629547	-3.39195	0.00069397	0.0065629	29413	Adra1d
ENSRNOG00000014556	34.5901	-3.03397	0.895225	-3.38906	0.000701315	0.00661327	363948	Cdh20
ENSRNOG00000006857	21.7533	-2.81236	0.83615	-3.36347	0.000769701	0.00716528
ENSRNOG00000016926	20.0631	-2.73478	0.816464	-3.34955	0.00080944	0.00747676	499377	Plekhs1
ENSRNOG00000003365	22.5759	-2.49604	0.746836	-3.34216	0.000831301	0.00764826	360882	Cadm3
ENSRNOG00000028207	13.1883	-3.67422	1.10914	-3.31268	0.000924062	0.00838764	289081	Colgalt2
ENSRNOG00000027463	20.753	-2.55329	0.77185	-3.30801	0.00093961	0.00849345	305253	Adamts3
ENSRNOG00000041411	13.9894	-3.12687	0.946964	-3.30199	0.000960013	0.00866592
ENSRNOG00000033706	45.8442	-1.67264	0.508179	-3.29144	0.000996771	0.00891838	308562	Klk14
ENSRNOG00000015902	21.3219	-2.36663	0.723835	-3.26958	0.00107708	0.0095129	293566	Cpxm2

## Sheet: HS3_vs_Control
Ensembl id	baseMean	log2FoldChange	lfcSE	stat	pvalue	padj	Entrez id	Symbol
ENSRNOG00000004276	8516.43	-1.90725	0.0847953	-22.4923	4.93208e-112	6.31208e-108	360606	Itga3
ENSRNOG00000010529	20116.6	1.55492	0.0979677	15.8717	9.94644e-57	2.54589e-53	292406	Thbs2
ENSRNOG00000012660	7086.96	1.61948	0.102818	15.751	6.76476e-56	1.44292e-52	361945	Postn
ENSRNOG00000005826	245.687	-3.9788	0.282971	-14.0608	6.6156e-45	7.05554e-42	314532	RGD1562420
ENSRNOG00000016763	1628.35	-1.52064	0.111234	-13.6707	1.52026e-42	1.49664e-39	25114	Fgfr4
ENSRNOG00000023257	1026.37	1.54796	0.114843	13.4789	2.08049e-41	1.90187e-38	312566	Adamts9
ENSRNOG00000033110	1295.78	1.80145	0.137171	13.1329	2.13407e-39	1.70699e-36	685899	Svep1
ENSRNOG00000036711	1206.63	-1.97166	0.151886	-12.9812	1.56468e-38	1.17793e-35	24796	Spn
ENSRNOG00000024931	977.188	-1.68492	0.137921	-12.2166	2.53575e-34	1.2981e-31	293698	Ccdc88b
ENSRNOG00000054203	679.529	-1.70221	0.139464	-12.2054	2.90961e-34	1.4322e-31	304071	Sim2
ENSRNOG00000033517	336.238	-2.09047	0.173522	-12.0473	2.00468e-33	8.55196e-31	100360791	LOC100360791
ENSRNOG00000002045	795.721	-1.50113	0.126206	-11.8942	1.26826e-32	4.63747e-30	25291	Anxa3
ENSRNOG00000043219	340.388	2.13727	0.187849	11.3775	5.40999e-30	1.57357e-27	689008	Fbn2
ENSRNOG00000010666	435.965	1.83413	0.162157	11.3109	1.15949e-29	3.15727e-27	29576	Ccn5
ENSRNOG00000005871	1001.05	1.54767	0.139864	11.0655	1.84363e-28	4.53746e-26	60582	Il1rn
ENSRNOG00000019584	295.204	2.10424	0.198713	10.5894	3.33889e-26	7.49669e-24	114587	Dlk1
ENSRNOG00000026050	478.519	-1.69983	0.167185	-10.1674	2.77325e-24	5.63367e-22	307514	Epb41l4a
ENSRNOG00000016103	392.989	2.00126	0.19829	10.0926	5.95554e-24	1.1376e-21	308068	Nkd2
ENSRNOG00000020455	558.587	-1.90795	0.192309	-9.92128	3.36405e-23	5.89768e-21	171096	Cst6
ENSRNOG00000028043	270.476	-2.50118	0.252978	-9.88694	4.74319e-23	7.98728e-21	171551	Cxcl3
ENSRNOG00000019745	398.047	1.56334	0.161124	9.70269	2.9365e-22	4.81812e-20	171009	Actn3
ENSRNOG00000002947	148.384	2.1516	0.244244	8.80923	1.2601e-18	1.49322e-16	289178	Dpt
ENSRNOG00000001825	297.455	-1.77576	0.208026	-8.53621	1.38701e-17	1.44317e-15
ENSRNOG00000021090	332.389	1.86579	0.220519	8.4609	2.65323e-17	2.63225e-15	24701	Pygm
ENSRNOG00000051307	174.951	1.83967	0.223479	8.23199	1.84129e-16	1.61403e-14	29473	Aoc3
ENSRNOG00000017484	489.519	3.14494	0.387813	8.10943	5.08572e-16	4.24535e-14	50563	Gja5
ENSRNOG00000005390	176.012	-2.20229	0.280741	-7.84456	4.34483e-15	3.23286e-13	58958	Nup210
ENSRNOG00000030187	43.9922	4.90968	0.626462	7.83716	4.60867e-15	3.40935e-13	117033	Mmp12
ENSRNOG00000015957	207.727	1.63836	0.209744	7.81124	5.66268e-15	4.07141e-13	60327	F13a1
ENSRNOG00000015880	249.787	1.53539	0.202389	7.58637	3.29004e-14	2.14826e-12	94199	Dpep1
ENSRNOG00000017369	286.818	1.80545	0.238067	7.58379	3.35596e-14	2.18018e-12	290553	Mustn1
ENSRNOG00000020369	1481.36	1.91516	0.257563	7.4357	1.04018e-13	6.19174e-12	24483	Igf2
ENSRNOG00000000704	185.185	1.69528	0.22902	7.40232	1.33823e-13	7.85628e-12	60669	Cmklr1
ENSRNOG00000012280	141.907	1.83165	0.252262	7.26091	3.84492e-13	2.14879e-11	689388	Ptx3
ENSRNOG00000026941	128.475	1.97591	0.273059	7.23622	4.61366e-13	2.55609e-11	362364	Tril
ENSRNOG00000038784	154.586	2.05179	0.287788	7.12953	1.00715e-12	5.34434e-11	307380	Piezo2
ENSRNOG00000047124	126.433	2.11565	0.302123	7.0026	2.51249e-12	1.27094e-10
ENSRNOG00000007377	236.347	1.86245	0.267284	6.96805	3.21363e-12	1.6024e-10	83467	Slit3
ENSRNOG00000004583	194.783	2.25776	0.325471	6.93692	4.00727e-12	1.95e-10	59108	Mb
ENSRNOG00000061238	94.431	-2.76715	0.404732	-6.83699	8.08717e-12	3.79119e-10	315294	Wnt10b
ENSRNOG00000019613	151.092	-2.0823	0.305058	-6.82591	8.7367e-12	4.0659e-10	60564	Syt9
ENSRNOG00000051548	183.664	1.54275	0.226547	6.80984	9.77074e-12	4.53065e-10	304816	Lmod1
ENSRNOG00000007574	106.5	1.96636	0.294916	6.66752	2.6016e-11	1.16417e-09	29511	Padi2
ENSRNOG00000017539	204.673	-1.55168	0.240877	-6.44179	1.18072e-10	4.7971e-09	81687	Mmp9
ENSRNOG00000012906	128.291	-1.69353	0.274978	-6.15879	7.33039e-10	2.61569e-08	246755	Bcas1
ENSRNOG00000004578	127.303	1.89868	0.310083	6.12313	9.17536e-10	3.21716e-08	282836	Cthrc1
ENSRNOG00000004404	123.4	1.63729	0.267486	6.121	9.29875e-10	3.25151e-08	282829	Tac4
ENSRNOG00000005673	104.133	1.92403	0.315141	6.10532	1.02594e-09	3.53909e-08	362489	Runx1t1
ENSRNOG00000006776	315.415	1.54406	0.255501	6.04326	1.51028e-09	5.08647e-08	297333	Smyd1
ENSRNOG00000053766	590.226	1.85144	0.308484	6.00172	1.95241e-09	6.4069e-08	56820	Ramp3
ENSRNOG00000029911	906.58	1.57582	0.268138	5.8769	4.18028e-09	1.29538e-07	315761	Cilp
ENSRNOG00000019336	145.014	-1.6344	0.289877	-5.63825	1.71788e-08	4.81082e-07	85471	Gata3
ENSRNOG00000008050	175.2	1.62646	0.289293	5.62218	1.88559e-08	5.22333e-07	362895	Stac3
ENSRNOG00000026548	38.4606	3.27424	0.594355	5.5089	3.61087e-08	9.48909e-07	287411	Dhrs7c
ENSRNOG00000046276	18424.8	1.67045	0.306626	5.44783	5.09872e-08	1.30768e-06	24583	Myh3
ENSRNOG00000004084	38.5834	-4.54989	0.842937	-5.39766	6.75155e-08	1.70427e-06	313969	Lratd1
ENSRNOG00000026953	36.186	-3.50133	0.650801	-5.38003	7.44751e-08	1.87256e-06	64443	Gpr88
ENSRNOG00000012371	52.201	2.37945	0.442893	5.37252	7.76455e-08	1.94083e-06	291819	Car7
ENSRNOG00000015155	1092.96	1.55038	0.290582	5.33544	9.53155e-08	2.34586e-06	296369	Tnnc2
ENSRNOG00000030285	126.532	1.60828	0.302186	5.32215	1.02547e-07	2.49981e-06	29210	Epha3
ENSRNOG00000008915	65.3017	2.17735	0.41019	5.30815	1.10746e-07	2.67926e-06	690195	Prima1
ENSRNOG00000017767	77.1995	1.86965	0.359632	5.19878	2.00597e-07	4.63402e-06	308899	Irag1
ENSRNOG00000005825	57.2828	2.31821	0.448879	5.16444	2.41161e-07	5.51139e-06	25211	Lyz2
ENSRNOG00000006146	146.537	1.89167	0.367569	5.14644	2.65473e-07	5.99211e-06	362708	Trim54
ENSRNOG00000020557	1378.12	1.5081	0.296705	5.08282	3.71877e-07	8.14945e-06	114207	Ryr1
ENSRNOG00000058664	60.3264	1.93873	0.383252	5.05864	4.22258e-07	9.14393e-06	103694559	Usp9y
ENSRNOG00000011500	76.1613	-2.09844	0.420761	-4.98725	6.12452e-07	1.27243e-05	690528	Pou2af1
ENSRNOG00000033564	19.44	4.0841	0.830227	4.91926	8.687e-07	1.71834e-05	54249	Cfd
ENSRNOG00000020251	143.623	1.668	0.345321	4.83029	1.36336e-06	2.60034e-05	308873	Art1
ENSRNOG00000012477	88.4955	1.81569	0.379054	4.79004	1.66745e-06	3.12903e-05	24799	Eef1a2
ENSRNOG00000004392	77.0229	1.77015	0.3707	4.77517	1.7956e-06	3.33045e-05	690853	Aatk
ENSRNOG00000019184	48.8147	2.04896	0.429608	4.76937	1.84799e-06	3.40787e-05	25339	Npr3
ENSRNOG00000030715	109.127	1.768	0.37421	4.72463	2.30533e-06	4.13795e-05	155012	Cfh
ENSRNOG00000016151	131.973	1.59039	0.338841	4.6936	2.68437e-06	4.71904e-05	316330	Ankrd23
ENSRNOG00000060381	66.983	1.72008	0.367259	4.68357	2.81925e-06	4.93581e-05	298069	Col15a1
ENSRNOG00000012189	62.7979	-1.99663	0.429316	-4.65073	3.30761e-06	5.69058e-05	361205	Lect2
ENSRNOG00000015411	79.2018	-1.77346	0.386385	-4.58988	4.43499e-06	7.41948e-05	25383	Apobec1
ENSRNOG00000013658	37.7707	2.36449	0.515313	4.58845	4.46541e-06	7.46062e-05	83613	Nefl
ENSRNOG00000025406	75.8913	-1.84754	0.404582	-4.56654	4.95834e-06	8.14594e-05	100360623	Iqgap2
ENSRNOG00000042289	44.333	-2.66915	0.585564	-4.55826	5.15801e-06	8.4283e-05	363781	Plcxd2
ENSRNOG00000037148	47.6288	2.1756	0.48232	4.51069	6.46156e-06	0.000102727	56826	Adap2
ENSRNOG00000014163	97.4033	-1.77956	0.395158	-4.50342	6.68682e-06	0.000106063	292820	Zfp536
ENSRNOG00000045998	71.1037	1.68763	0.377918	4.46558	7.98517e-06	0.000123872	84609	Sema6b
ENSRNOG00000058827	84.4133	-1.54617	0.347889	-4.44442	8.81292e-06	0.000135399	366542	Six2
ENSRNOG00000020058	109.303	-1.58233	0.356549	-4.43791	9.08357e-06	0.000139057	83465	Celsr2
ENSRNOG00000023352	49.7011	2.21557	0.502566	4.40852	1.04079e-05	0.000157447	499776	Fam78a
ENSRNOG00000004516	61.7971	1.78866	0.406181	4.40361	1.06464e-05	0.000160487	498564	Itgbl1
ENSRNOG00000013717	84.0124	-1.64315	0.375487	-4.37606	1.20842e-05	0.000180039	25644	Bmp6
ENSRNOG00000018407	22.0779	3.85541	0.882893	4.36679	1.26083e-05	0.000186977	266707	Gjd4
ENSRNOG00000022099	417.695	1.65497	0.379243	4.36387	1.27782e-05	0.000188841	365377	Trim72
ENSRNOG00000016616	54.4954	-1.97566	0.45319	-4.35944	1.30394e-05	0.000191813	64361	Prl7a3
ENSRNOG00000046829	83.0963	1.54043	0.355222	4.33654	1.44743e-05	0.000209313	25589	Kdr
ENSRNOG00000014656	74.6609	1.95995	0.452334	4.33298	1.47104e-05	0.00021177	25250	Cox8b
ENSRNOG00000053168	34.6317	2.44985	0.56829	4.31091	1.62583e-05	0.00023145
ENSRNOG00000018355	82.3356	1.56389	0.363324	4.30439	1.67443e-05	0.000238104	25483	Msx2
ENSRNOG00000023548	56.4309	1.62138	0.377753	4.29217	1.76933e-05	0.000249932	316638	Sned1
ENSRNOG00000050706	78.3572	1.50063	0.350582	4.28039	1.86567e-05	0.000262095	687064	Col25a1
ENSRNOG00000004221	55.4283	1.82489	0.427881	4.26496	1.9994e-05	0.000278437	299802	Lgr5
ENSRNOG00000001821	17.2422	3.29252	0.779151	4.22578	2.38114e-05	0.000322817	246253	Adipoq
ENSRNOG00000051619	48.339	1.95794	0.464406	4.21601	2.4866e-05	0.000335691	299266	Asb2
ENSRNOG00000002031	16.7553	3.58396	0.851594	4.20854	2.5703e-05	0.00034517	289482	Naa11
ENSRNOG00000047817	46.4192	1.74283	0.41556	4.19393	2.74164e-05	0.000364735	306038	Enox1
ENSRNOG00000046301	26.1606	-3.4296	0.81899	-4.1876	2.81923e-05	0.000373892	100361261	LOC100361261
ENSRNOG00000050675	3888.43	1.5232	0.364678	4.17685	2.95578e-05	0.000390382	688228	Myl4
ENSRNOG00000027030	350.272	1.72552	0.414466	4.16323	3.13778e-05	0.000411447	25026	Adm
ENSRNOG00000011754	478.234	1.7244	0.419511	4.11051	3.94794e-05	0.000503747	306616	Myom2
ENSRNOG00000008141	77.3372	-1.61826	0.394799	-4.09895	4.1502e-05	0.000524845	25105	Nppb
ENSRNOG00000043304	66.1412	1.54171	0.379138	4.06637	4.77516e-05	0.000591602	689616	Apcdd1
ENSRNOG00000026203	84.7402	-1.60795	0.396599	-4.05434	5.02761e-05	0.000617499	81819	Pax8
ENSRNOG00000009790	13.6002	-6.30294	1.62292	-3.88369	0.000102882	0.00116008	29553	Kcnk3
ENSRNOG00000007495	78.9721	1.56714	0.404267	3.87649	0.000105974	0.00119074	84416	Smpx
ENSRNOG00000050841	28.1454	2.22169	0.578494	3.84048	0.000122795	0.001363	83817	Ache
ENSRNOG00000009197	41.3223	-1.97715	0.518632	-3.81224	0.000137713	0.0015038	500017	Asb4
ENSRNOG00000004720	41.5406	1.69057	0.446868	3.78315	0.000154855	0.00166122	29712	Kcnj2
ENSRNOG00000016837	425.902	1.5075	0.405981	3.71322	0.000204638	0.0021189	24265	Ckm
ENSRNOG00000017619	58.8017	1.92255	0.518845	3.70544	0.000211021	0.00217443	24188	Aldh1a1
ENSRNOG00000028712	55.1683	-3.81127	1.03072	-3.69767	0.00021759	0.002226	102552939	Dynap
ENSRNOG00000016526	31.5191	-2.25564	0.612051	-3.68538	0.000228357	0.00231649	307562	Dsg2
ENSRNOG00000043057	63.2073	1.73749	0.473455	3.66981	0.000242733	0.00243456
ENSRNOG00000037951	51.1879	1.6914	0.461117	3.66805	0.000244411	0.00244947
ENSRNOG00000005391	45.8047	1.51007	0.415151	3.63739	0.000275411	0.00270444	312912	Prex2
ENSRNOG00000004197	28.9774	-2.23789	0.618513	-3.61817	0.000296692	0.00289852	503446	Asb12
ENSRNOG00000058202	19.8197	-2.60518	0.72803	-3.57839	0.000345719	0.00329205	117256	Ppp2r2c
ENSRNOG00000004537	39.7271	2.11415	0.592096	3.57062	0.000356136	0.00338369	83574	Rxrg
ENSRNOG00000001476	40.7967	-1.94109	0.545503	-3.55834	0.0003732	0.00351053	304407	Cldn4
ENSRNOG00000055823	51.3836	-1.66916	0.469561	-3.55472	0.000378385	0.00354767
ENSRNOG00000037853	28.6829	2.11117	0.596912	3.53682	0.000404983	0.00376396	310486	Rarres1
ENSRNOG00000062276	39.785	1.58994	0.451806	3.51908	0.000433038	0.00398994
ENSRNOG00000018346	32.7908	1.79884	0.512799	3.50788	0.000451684	0.00413495	24180	Agtr1a
ENSRNOG00000016714	44.7618	1.77467	0.511673	3.46837	0.000523623	0.0046797	307982	Nrap
ENSRNOG00000037645	54.8091	1.51342	0.438303	3.4529	0.000554585	0.00491182	680319	Tceal7
ENSRNOG00000021004	29.1278	-2.40387	0.701437	-3.42707	0.000610141	0.00533373	292912	Rasip1
ENSRNOG00000033038	21.6461	-3.4964	1.02549	-3.40948	0.000650858	0.00562817	100361898	LOC100361898
ENSRNOG00000060237	17.0089	2.42903	0.715016	3.39716	0.000680886	0.00583265	25196	Inhbb
ENSRNOG00000007690	39.8862	-1.7919	0.529846	-3.38192	0.000719812	0.00610077	314004	Cmpk2
ENSRNOG00000052190	20.973	2.08147	0.616366	3.37701	0.000732788	0.00619843
ENSRNOG00000004560	27.1567	1.88918	0.560575	3.37007	0.000751481	0.00633144	257648	Cacna1b
ENSRNOG00000048389	13.8158	2.84005	0.851505	3.33533	0.000851997	0.00704384
ENSRNOG00000053542	26.6674	-2.33733	0.708691	-3.2981	0.000973431	0.00785002
ENSRNOG00000019486	30.6931	1.93137	0.589144	3.27826	0.0010445	0.008318	83810	Trpv1
ENSRNOG00000020444	31.8602	-1.93385	0.600127	-3.2224	0.00127121	0.00974187	114245	Hcn3

## Sheet: HS7_vs_Control
Ensembl id	baseMean	log2FoldChange	lfcSE	stat	pvalue	padj	Entrez id	Symbol
ENSRNOG00000026053	4263.44	-3.99642	0.0876175	-45.6122	0	0	50566	Grem1
ENSRNOG00000011648	2358.28	-3.58179	0.10295	-34.7914	3.28128e-265	2.2969e-261	25240	Aqp1
ENSRNOG00000009734	9671.69	-2.28016	0.0694529	-32.8304	2.16973e-236	1.01254e-232	286921	Akr1b8
ENSRNOG00000000488	4304.36	-2.27675	0.0789414	-28.841	6.56646e-183	2.29826e-179	117062	Hmga1
ENSRNOG00000007415	8345.73	-2.02699	0.0782203	-25.9138	4.65603e-148	1.30369e-144	24693	Ptgs1
ENSRNOG00000004276	8516.43	-2.0893	0.084784	-24.6426	4.41249e-134	1.02958e-130	360606	Itga3
ENSRNOG00000010797	1173.35	-3.1994	0.135599	-23.5946	4.37444e-123	8.74887e-120	64536	Esm1
ENSRNOG00000015318	1965.66	2.01985	0.0931896	21.6746	3.56415e-104	5.54423e-101	313575	Heyl
ENSRNOG00000003120	3470.12	-1.72126	0.0800728	-21.4961	1.69219e-102	2.15369e-99	84400	Prelp
ENSRNOG00000004346	1266.93	2.11626	0.102715	20.6032	2.56758e-94	2.99551e-91	56761	Notch3
ENSRNOG00000008057	913.335	-3.37985	0.167452	-20.1839	1.35594e-90	1.46024e-87	300242	Krt7
ENSRNOG00000006604	10527.2	-1.57464	0.0816776	-19.2787	8.11471e-83	7.57373e-80	24832	Thy1
ENSRNOG00000002403	1818.49	-1.72242	0.0907807	-18.9734	2.83201e-80	2.47801e-77	63912	Niban1
ENSRNOG00000012181	2567.57	2.10614	0.112091	18.7895	9.20687e-79	7.58213e-76	24539	Lpl
ENSRNOG00000012660	7086.96	1.92531	0.102662	18.7538	1.8019e-78	1.40148e-75	361945	Postn
ENSRNOG00000015076	1178.58	-1.88764	0.107701	-17.5267	8.9626e-69	5.70348e-66	312495	Cyp26b1
ENSRNOG00000006802	1110.17	2.04404	0.117676	17.3702	1.38834e-67	8.45076e-65	500280	Lrrn1
ENSRNOG00000030034	990.059	1.87431	0.10808	17.3419	2.27224e-67	1.32547e-64	84046	Sox11
ENSRNOG00000019752	2788.33	1.5595	0.0911179	17.1152	1.14235e-65	5.71173e-63	63997	Slc29a1
ENSRNOG00000030743	9217.02	1.71115	0.101724	16.8215	1.6971e-63	8.1929e-61	29148	Myog
ENSRNOG00000016752	1780.6	1.79386	0.107429	16.6982	1.35173e-62	6.30805e-60	171547	Crispld2
ENSRNOG00000011228	643.766	-2.67894	0.16218	-16.5183	2.70979e-61	1.22377e-58	500996	Layn
ENSRNOG00000058006	697.994	-2.48825	0.156586	-15.8906	7.36498e-57	2.78675e-54	64347	Sncg
ENSRNOG00000004400	548.804	-2.86646	0.180411	-15.8885	7.61594e-57	2.80587e-54	25107	Avpr1a
ENSRNOG00000003616	673.263	-2.16894	0.137229	-15.8052	2.86531e-56	1.02857e-53	289264	Grem2
ENSRNOG00000016538	1095.21	1.6438	0.104134	15.7854	3.92402e-56	1.35958e-53	364786	Itga8
ENSRNOG00000002418	6754.11	1.54237	0.0983928	15.6756	2.22089e-55	7.23079e-53	81809	Tgfb2
ENSRNOG00000020552	1365.55	-1.63597	0.105631	-15.4877	4.20159e-54	1.33687e-51	25445	Fosl1
ENSRNOG00000016343	743.152	-2.0133	0.133244	-15.1099	1.39325e-51	4.24032e-49	171548	Dkk3
ENSRNOG00000002343	1636.42	-1.53172	0.103546	-14.7926	1.63424e-49	4.66925e-47	29545	Uchl1
ENSRNOG00000015285	3366.79	1.62647	0.110406	14.7318	4.03123e-49	1.12875e-46	83469	Lrp4
ENSRNOG00000012367	630.737	-1.99611	0.136262	-14.6491	1.36553e-48	3.67643e-46	360942	Pcdh7
ENSRNOG00000001807	822.21	1.97162	0.134639	14.6437	1.47841e-48	3.90523e-46	500364	Sspn
ENSRNOG00000020467	471.308	2.11159	0.144315	14.6318	1.76094e-48	4.56539e-46	338475	Nrep
ENSRNOG00000005826	245.687	-5.16496	0.354474	-14.5708	4.30948e-48	1.07297e-45	314532	RGD1562420
ENSRNOG00000004964	591.473	2.47362	0.170159	14.5371	7.05066e-48	1.70188e-45	29496	Erbb3
ENSRNOG00000020525	7463.46	1.50574	0.103632	14.5297	7.85585e-48	1.8641e-45	60379	Col5a3
ENSRNOG00000052725	826.702	2.07459	0.14471	14.3362	1.30031e-46	2.93618e-44	500913	Shisal1
ENSRNOG00000008012	1250.06	-1.72343	0.120211	-14.3366	1.2916e-46	2.93618e-44	24646	Abcb1b
ENSRNOG00000017307	1802.07	1.51261	0.106236	14.2383	5.30164e-46	1.17814e-43	308807	Prss23
ENSRNOG00000005871	1001.05	-2.1755	0.154555	-14.076	5.33757e-45	1.13221e-42	60582	Il1rn
ENSRNOG00000003741	501.888	-2.26412	0.161272	-14.0391	8.98249e-45	1.87694e-42	266777	Nptx1
ENSRNOG00000020129	515.173	-2.15642	0.156855	-13.7479	5.24217e-43	1.03367e-40	116777	Cdh3
ENSRNOG00000011800	2024.49	-1.76503	0.128786	-13.7051	9.46009e-43	1.81426e-40	25584	F3
ENSRNOG00000012278	225.434	-4.53402	0.335206	-13.5261	1.09748e-41	1.99543e-39	25443	Fgf10
ENSRNOG00000050767	812.373	-1.69228	0.125579	-13.4758	2.1713e-41	3.84787e-39	83834	Nrn1
ENSRNOG00000010725	441.042	2.37831	0.177364	13.4092	5.34205e-41	9.23317e-39	24269	Cpa1
ENSRNOG00000009466	840.234	2.11993	0.159219	13.3145	1.90545e-40	3.25321e-38	303373	Unc45b
ENSRNOG00000023720	249.291	-3.27684	0.246214	-13.3089	2.05569e-40	3.46742e-38	50864	Ntm
ENSRNOG00000042460	309.3	-2.64375	0.201679	-13.1087	2.93624e-39	4.42015e-37	84017	Hmga2
ENSRNOG00000009311	786.195	1.77836	0.138739	12.818	1.30045e-37	1.83902e-35	114031	Fstl3
ENSRNOG00000050834	747.306	-1.68195	0.131716	-12.7695	2.42588e-37	3.39623e-35	687750	Fam102a
ENSRNOG00000021276	403.505	-2.11354	0.166303	-12.709	5.27269e-37	7.30868e-35	29373	Bmp2
ENSRNOG00000012439	413.535	-2.20613	0.176653	-12.4885	8.62973e-36	1.17297e-33	64625	Bid
ENSRNOG00000009761	783.136	2.08405	0.167624	12.4329	1.73311e-35	2.26762e-33	25566	Tmod1
ENSRNOG00000033581	273.322	-2.43938	0.196814	-12.3943	2.80443e-35	3.56927e-33
ENSRNOG00000054420	354.88	2.30036	0.188086	12.2304	2.13835e-34	2.58077e-32	24873	Vdr
ENSRNOG00000012580	2132.1	1.56589	0.128112	12.2228	2.34734e-34	2.80878e-32	311134	Ccdc141
ENSRNOG00000013641	1124.56	1.55676	0.128927	12.0747	1.4374e-33	1.64948e-31	266714	Myo7a
ENSRNOG00000014683	454.655	-1.95756	0.162576	-12.0409	2.16527e-33	2.46453e-31	171106	Il1rl2
ENSRNOG00000048088	1867.06	1.59221	0.132305	12.0344	2.34394e-33	2.64638e-31	58827	Mest
ENSRNOG00000008346	1024.55	1.64048	0.136507	12.0176	2.87229e-33	3.21696e-31	311061	Itgb6
ENSRNOG00000012512	2197.6	1.50402	0.126021	11.9347	7.79991e-33	8.33578e-31	246172	Nexn
ENSRNOG00000003596	1080.91	1.86239	0.156812	11.8766	1.56685e-32	1.66181e-30	317258	Itgb1bp2
ENSRNOG00000012442	731.024	1.56567	0.132422	11.8233	2.95669e-32	3.0662e-30	308797	Cemip
ENSRNOG00000004956	471.543	-1.86222	0.157951	-11.7898	4.40384e-32	4.53336e-30	303113	Jade2
ENSRNOG00000036677	530.582	-1.73656	0.147513	-11.7722	5.42998e-32	5.50868e-30	80878	Slc16a3
ENSRNOG00000019584	295.204	-3.4701	0.300405	-11.5514	7.26337e-31	7.26337e-29	114587	Dlk1
ENSRNOG00000004687	301.388	-2.16012	0.187876	-11.4976	1.3566e-30	1.32814e-28	83580	Thbd
ENSRNOG00000016299	569.678	-1.61058	0.140605	-11.4547	2.22835e-30	2.15151e-28	114505	Klf4
ENSRNOG00000048430	331.632	2.66899	0.233291	11.4406	2.62036e-30	2.51267e-28	304551	Myo18b
ENSRNOG00000003669	147.5	-4.60501	0.408589	-11.2705	1.83487e-29	1.67896e-27	246297	Myocd
ENSRNOG00000043098	492.949	-2.07015	0.183999	-11.2509	2.29328e-29	2.0848e-27	689415	Mt2A
ENSRNOG00000013794	408.47	2.13013	0.189843	11.2205	3.23465e-29	2.92162e-27	25056	Rbp1
ENSRNOG00000004489	1227.38	1.56526	0.140831	11.1144	1.06746e-28	9.39899e-27	361383	Adgre5
ENSRNOG00000015421	452.663	-1.99471	0.179666	-11.1023	1.22226e-28	1.05628e-26	295219	Slc27a3
ENSRNOG00000043342	274.896	-2.23451	0.20152	-11.0883	1.43052e-28	1.22866e-26	290595	LOC290595
ENSRNOG00000021752	253.213	-2.51236	0.227593	-11.0388	2.4825e-28	2.11921e-26	64826	Foxq1
ENSRNOG00000024082	828.224	1.58394	0.143646	11.0267	2.84172e-28	2.41115e-26	315675	Gldn
ENSRNOG00000018382	503.856	2.1016	0.190722	11.0192	3.08927e-28	2.58981e-26	116699	Inpp4b
ENSRNOG00000028627	466.26	1.85346	0.168836	10.9779	4.88222e-28	4.02066e-26	289094	Hmcn1
ENSRNOG00000008116	467.721	-1.74771	0.160191	-10.9101	1.03096e-27	8.34301e-26	192270	Plpp3
ENSRNOG00000016983	241.999	3.08639	0.282961	10.9075	1.06166e-27	8.54207e-26	29557	Myh7
ENSRNOG00000008364	1200.44	-1.50426	0.138097	-10.8928	1.24738e-27	9.97901e-26	24248	Cat
ENSRNOG00000016756	626.778	-1.75361	0.162007	-10.8243	2.63967e-27	2.07615e-25	292661	Ptgir
ENSRNOG00000048433	534.991	-1.59984	0.14879	-10.7524	5.7749e-27	4.49159e-25
ENSRNOG00000006052	407.951	-1.77049	0.164848	-10.7402	6.59205e-27	5.07081e-25	311642	Sulf2
ENSRNOG00000020276	510.746	1.74412	0.164885	10.5778	3.77907e-26	2.79931e-24	29389	Tnni2
ENSRNOG00000058568	511.018	-1.60186	0.151461	-10.5761	3.84695e-26	2.83459e-24	170635	Dhrs9
ENSRNOG00000007764	589.037	1.75349	0.168479	10.4078	2.28471e-25	1.57566e-23	252858	Frmd4b
ENSRNOG00000014652	234.025	-2.42369	0.233869	-10.3634	3.63696e-25	2.47172e-23	29172	Aqp8
ENSRNOG00000005690	112.272	3.13535	0.303428	10.3331	4.99306e-25	3.37695e-23	494021	Lmcd1
ENSRNOG00000015068	800	-1.62045	0.157689	-10.2763	9.01462e-25	5.98126e-23	245983	Il11ra1
ENSRNOG00000020030	375.03	2.03155	0.199006	10.2085	1.81725e-24	1.18332e-22	290655	Crlf1
ENSRNOG00000019445	546.027	-1.77266	0.174064	-10.1839	2.33916e-24	1.51612e-22	60333	Msln
ENSRNOG00000015880	249.787	-2.55065	0.253742	-10.0521	8.98972e-24	5.42483e-22	94199	Dpep1
ENSRNOG00000017149	236.896	-2.19897	0.218775	-10.0513	9.0668e-24	5.44786e-22	500102	Fam131b
ENSRNOG00000006320	407.381	-1.67141	0.166833	-10.0185	1.26421e-23	7.53149e-22	59103	Ptges
ENSRNOG00000053766	590.226	-3.41316	0.340797	-10.0153	1.30631e-23	7.74929e-22	56820	Ramp3
ENSRNOG00000013330	229.499	-2.81348	0.281043	-10.0108	1.366e-23	8.06923e-22	93662	Cdhr1
ENSRNOG00000010308	476.289	-1.53873	0.154157	-9.98156	1.8356e-23	1.07525e-21	113984	Nr2f2
ENSRNOG00000048967	418.522	-1.62296	0.162845	-9.9663	2.14065e-23	1.24353e-21	688459	LOC688459
ENSRNOG00000002579	581.732	1.54457	0.156331	9.88012	5.07699e-23	2.82055e-21	286894	Parm1
ENSRNOG00000023473	421.599	1.59892	0.162081	9.86498	5.90491e-23	3.26754e-21	502091	Rnf122
ENSRNOG00000002188	694.223	-1.57378	0.160158	-9.82646	8.66114e-23	4.73656e-21	64537	Hpse
ENSRNOG00000000036	467.228	-1.5674	0.159926	-9.80079	1.11712e-22	6.03848e-21	305096	Klhdc8a
ENSRNOG00000011521	394.985	2.03028	0.20738	9.79017	1.24092e-22	6.6563e-21	246776	Filip1
ENSRNOG00000004210	203.986	-3.03908	0.310625	-9.78376	1.32209e-22	7.06463e-21	298878	Osr1
ENSRNOG00000004476	183.238	2.22622	0.228367	9.74842	1.87359e-22	9.86099e-21	114557	Wif1
ENSRNOG00000014008	376.788	1.52717	0.157377	9.70388	2.90251e-22	1.48847e-20	298504	Mfsd2a
ENSRNOG00000016182	204.602	-2.42337	0.25286	-9.58383	9.35144e-22	4.62615e-20	24827	Tgfa
ENSRNOG00000033734	5365.02	2.12304	0.221831	9.57053	1.0636e-21	5.24307e-20	24837	Tnnt2
ENSRNOG00000054080	360.835	-1.7788	0.186327	-9.54667	1.33931e-21	6.57905e-20	315795	Cgnl1
ENSRNOG00000001527	297.638	-1.8283	0.192808	-9.48249	2.48285e-21	1.18231e-19	25408	Cd80
ENSRNOG00000003927	261.117	-2.10191	0.222774	-9.43517	3.90364e-21	1.83393e-19	64036	Cd55
ENSRNOG00000030285	126.532	2.77008	0.293619	9.43426	3.93761e-21	1.8437e-19	29210	Epha3
ENSRNOG00000011411	337.165	-1.76224	0.187679	-9.38963	6.02089e-21	2.77278e-19	308376	Adgrg6
ENSRNOG00000013290	422.739	-1.56673	0.166932	-9.38544	6.26537e-21	2.87591e-19	361625	Nrip3
ENSRNOG00000008536	23250.4	2.78651	0.297981	9.3513	8.65777e-21	3.90996e-19	29275	Actc1
ENSRNOG00000017786	17597.6	2.39703	0.257692	9.30192	1.37937e-20	6.11112e-19	29437	Acta1
ENSRNOG00000023227	628.955	1.71776	0.185201	9.27509	1.77469e-20	7.74007e-19
ENSRNOG00000003336	2155.2	3.15607	0.340356	9.27287	1.81203e-20	7.87838e-19	83708	Mybph
ENSRNOG00000054548	303.296	1.92101	0.208451	9.21568	3.09303e-20	1.31618e-18	293854	Srpk3
ENSRNOG00000018656	298.868	2.20251	0.239215	9.20724	3.34629e-20	1.40685e-18	25028	Ampd1
ENSRNOG00000057701	598.732	1.60527	0.17571	9.13589	6.48694e-20	2.6869e-18	316740	Myom1
ENSRNOG00000005269	6089.77	2.35341	0.257949	9.12356	7.26993e-20	2.9935e-18	302948	Srl
ENSRNOG00000039902	336.996	1.54147	0.169416	9.09872	9.14052e-20	3.75271e-18	683626	Lbh
ENSRNOG00000018943	4358.69	1.93895	0.213433	9.0846	1.04084e-19	4.23599e-18	290561	Tnnc1
ENSRNOG00000010997	305.576	-1.96595	0.216586	-9.07698	1.1163e-19	4.52992e-18	50672	Ednrb
ENSRNOG00000000536	190.483	2.09677	0.233303	8.9873	2.53382e-19	1.01064e-17	309659	Mdga1
ENSRNOG00000032857	198.975	2.3997	0.26765	8.96578	3.08084e-19	1.22186e-17	24523	Klk1
ENSRNOG00000053232	477.148	-1.55593	0.174074	-8.93829	3.95245e-19	1.55434e-17	306782	Ror2
ENSRNOG00000037198	171.183	-2.38611	0.2689	-8.87357	7.08347e-19	2.71695e-17	312688	Usp18
ENSRNOG00000001924	83.1357	3.45141	0.389298	8.86571	7.60209e-19	2.90229e-17	246334	Tp63
ENSRNOG00000059166	1521.76	2.05647	0.235346	8.7381	2.37057e-18	8.68795e-17	498587	Ldb3
ENSRNOG00000042497	345.165	1.75171	0.20075	8.72582	2.64259e-18	9.63445e-17	108352018	Mymx
ENSRNOG00000057161	225.614	-1.88401	0.216803	-8.68998	3.62504e-18	1.308e-16
ENSRNOG00000010655	157.645	2.63522	0.304853	8.64424	5.41625e-18	1.92456e-16	310900	Mttp
ENSRNOG00000008445	222.015	2.05331	0.238106	8.62353	6.49187e-18	2.28357e-16	500666	Dact1
ENSRNOG00000051941	278.561	-1.73193	0.20087	-8.62215	6.57095e-18	2.3056e-16
ENSRNOG00000057852	139.12	2.61469	0.304447	8.58834	8.82356e-18	3.05012e-16	140727	Cacng6
ENSRNOG00000010063	313.249	-1.72845	0.203743	-8.4835	2.18515e-17	7.31869e-16	29595	Htr2a
ENSRNOG00000006776	315.415	2.13612	0.253252	8.43477	3.31841e-17	1.10089e-15	297333	Smyd1
ENSRNOG00000007540	163.477	1.96061	0.23308	8.41175	4.03942e-17	1.32751e-15	312897	Msc
ENSRNOG00000006142	3080.84	1.82694	0.219025	8.3412	7.35386e-17	2.36133e-15	296601	Mymk
ENSRNOG00000016483	290.049	4.1049	0.492507	8.3347	7.76962e-17	2.48912e-15	192253	Myo16
ENSRNOG00000046366	474.061	1.5701	0.18874	8.31886	8.88123e-17	2.81944e-15	24907	Dmd
ENSRNOG00000021200	329.045	1.93622	0.233779	8.28226	1.20856e-16	3.78521e-15	310681	Hjv
ENSRNOG00000007367	686.002	2.51119	0.303656	8.26985	1.34131e-16	4.16372e-15	287606	Septin4
ENSRNOG00000017369	286.818	1.94591	0.236993	8.21083	2.19673e-16	6.70027e-15	290553	Mustn1
ENSRNOG00000005621	100.007	2.47244	0.302996	8.15998	3.35091e-16	9.91812e-15	688618	Gxylt2
ENSRNOG00000001827	232.3	-1.84309	0.227038	-8.11799	4.7397e-16	1.39403e-14	64023	Masp1
ENSRNOG00000012098	304.355	-1.67567	0.206769	-8.10408	5.31469e-16	1.55012e-14	24167	Adcyap1r1
ENSRNOG00000012579	213.755	-1.86441	0.230678	-8.08229	6.35629e-16	1.82353e-14	287472	Tlcd1
ENSRNOG00000047712	740.268	2.59227	0.322392	8.04075	8.92903e-16	2.54078e-14	84394	Dcx
ENSRNOG00000020346	133.57	-3.10165	0.387099	-8.01254	1.12362e-15	3.16512e-14	293735	Best1
ENSRNOG00000017484	489.519	3.1007	0.387656	7.99859	1.25847e-15	3.53788e-14	50563	Gja5
ENSRNOG00000004583	194.783	2.58193	0.323715	7.97595	1.51216e-15	4.2088e-14	59108	Mb
ENSRNOG00000003479	276.463	1.55937	0.196839	7.92209	2.33555e-15	6.39875e-14	364983	Rnf150
ENSRNOG00000001825	297.455	-1.57658	0.200317	-7.87046	3.53326e-15	9.47618e-14
ENSRNOG00000021079	150.484	1.89083	0.240599	7.85885	3.87661e-15	1.03507e-13	58971	Fxyd1
ENSRNOG00000028043	270.476	-1.86857	0.237966	-7.85225	4.08636e-15	1.08762e-13	171551	Cxcl3
ENSRNOG00000009033	155.56	-2.01849	0.257273	-7.8457	4.30532e-15	1.1394e-13	25356	Cntn2
ENSRNOG00000050485	307.849	-1.76282	0.225395	-7.82099	5.24077e-15	1.37915e-13	683470	Gas1
ENSRNOG00000007682	183.672	-2.06345	0.263939	-7.81792	5.37053e-15	1.41065e-13	29628	Gria3
ENSRNOG00000014398	345.606	-1.51744	0.194432	-7.80447	5.97518e-15	1.56653e-13	305974	Scara5
ENSRNOG00000020519	340.733	1.53306	0.197902	7.74658	9.44005e-15	2.4339e-13	313783	Olfm2
ENSRNOG00000028945	1132.01	2.59448	0.337753	7.68158	1.57142e-14	4.00727e-13	501129	Tmem182
ENSRNOG00000008839	223.664	-1.77471	0.23145	-7.66778	1.74993e-14	4.4302e-13	25664	Pparg
ENSRNOG00000002208	137.487	2.10195	0.274321	7.66238	1.8252e-14	4.6041e-13	305230	Shroom3
ENSRNOG00000033844	152.398	2.05709	0.270284	7.61084	2.72319e-14	6.71208e-13	501625	Bex1
ENSRNOG00000019403	241.25	1.69027	0.223244	7.57142	3.69172e-14	9.05151e-13	291565	Afap1l1
ENSRNOG00000011263	273.748	-1.63493	0.218101	-7.49619	6.56999e-14	1.55634e-12	361105	Plac9
ENSRNOG00000002511	116.925	-2.26318	0.302176	-7.48959	6.90903e-14	1.63114e-12	114110	Flt4
ENSRNOG00000050675	3888.43	2.72919	0.364428	7.48897	6.94161e-14	1.63536e-12	688228	Myl4
ENSRNOG00000055450	314.625	1.78823	0.240241	7.4435	9.80556e-14	2.28416e-12
ENSRNOG00000017197	66.1796	2.94557	0.395876	7.44063	1.00208e-13	2.32655e-12	24628	Pdgfb
ENSRNOG00000007290	74.9743	3.17337	0.426688	7.43723	1.02819e-13	2.37536e-12	24212	Atp1a2
ENSRNOG00000007713	125.682	2.14718	0.289911	7.40633	1.2984e-13	2.97993e-12	314751	Tmcc3
ENSRNOG00000046276	18424.8	2.26937	0.306594	7.40187	1.34282e-13	3.0718e-12	24583	Myh3
ENSRNOG00000027230	201.081	2.06361	0.27976	7.37635	1.62683e-13	3.68456e-12	100360334	Fhod3
ENSRNOG00000017833	6820.6	1.97803	0.268165	7.37617	1.6291e-13	3.68456e-12	291245	Actn2
ENSRNOG00000060410	187.032	-1.8864	0.255941	-7.37045	1.70047e-13	3.83977e-12	307481	Pcdh1
ENSRNOG00000009073	2731.05	2.32951	0.317516	7.33667	2.18981e-13	4.87399e-12	29388	Tnni1
ENSRNOG00000008050	175.2	2.10042	0.286345	7.33527	2.21267e-13	4.91704e-12	362895	Stac3
ENSRNOG00000014766	208.643	-1.71452	0.23471	-7.30486	2.77565e-13	6.08124e-12	298003	Galt
ENSRNOG00000017645	8452.63	2.02601	0.277939	7.28941	3.11321e-13	6.76784e-12	24584	Mylpf
ENSRNOG00000003687	175.846	1.60824	0.221002	7.277	3.41315e-13	7.38768e-12	84583	Rgs2
ENSRNOG00000022099	417.695	2.74136	0.377321	7.26532	3.72154e-13	8.00332e-12	365377	Trim72
ENSRNOG00000010646	154.83	1.93438	0.266284	7.26438	3.74762e-13	8.04704e-12	503035	Tmem229b
ENSRNOG00000014117	3968.22	-1.63699	0.226203	-7.23679	4.59415e-13	9.70107e-12	24451	Hmox1
ENSRNOG00000023628	216.819	-1.56963	0.217597	-7.21346	5.45465e-13	1.1449e-11	287722	Tmem106a
ENSRNOG00000010650	136.201	2.01136	0.279387	7.19921	6.05625e-13	1.26172e-11	314262	Plekhh1
ENSRNOG00000002843	72.7486	-2.74394	0.381514	-7.19224	6.37379e-13	1.3259e-11	60665	Cxcl6
ENSRNOG00000046231	969.545	2.59312	0.360837	7.1864	6.65205e-13	1.38173e-11	682930	Cacna1s
ENSRNOG00000003553	64.7767	-3.1992	0.446768	-7.16076	8.0232e-13	1.64941e-11	305604	Efemp1
ENSRNOG00000047046	103.886	-2.52533	0.354339	-7.12688	1.02672e-12	2.07718e-11	363331	Plin4
ENSRNOG00000004882	402.945	3.65903	0.514284	7.1148	1.12071e-12	2.25108e-11	83685	Capn6
ENSRNOG00000014723	49.2761	3.19415	0.449595	7.10451	1.20749e-12	2.41497e-11	361431	Cbfa2t3
ENSRNOG00000006086	154.727	-1.96019	0.276112	-7.09925	1.25433e-12	2.50509e-11	300018	Lynx1
ENSRNOG00000006146	146.537	2.56527	0.363919	7.04902	1.80187e-12	3.52813e-11	362708	Trim54
ENSRNOG00000020251	143.623	2.38615	0.34114	6.99465	2.65929e-12	5.09304e-11	308873	Art1
ENSRNOG00000016243	1627.92	2.19105	0.313538	6.98814	2.78555e-12	5.30581e-11	29209	Casq2
ENSRNOG00000006645	134.271	2.02667	0.291364	6.95578	3.50615e-12	6.61538e-11	170546	Ryr3
ENSRNOG00000059500	432.189	3.45634	0.49847	6.93389	4.09409e-12	7.69358e-11	246060	Cdkn1c
ENSRNOG00000018690	111.814	-2.33191	0.337332	-6.9128	4.75175e-12	8.85813e-11	308118	Rgs17
ENSRNOG00000027742	178.73	1.7151	0.248992	6.88818	5.65113e-12	1.04651e-10	311827	Adamtsl2
ENSRNOG00000003442	217.149	1.55583	0.226014	6.88374	5.82996e-12	1.07536e-10	29290	Adora1
ENSRNOG00000021255	169.344	1.75852	0.255866	6.87281	6.29473e-12	1.15348e-10	308652	Smox
ENSRNOG00000059984	210.19	1.5419	0.225188	6.84715	7.53371e-12	1.3745e-10	84010	Dll1
ENSRNOG00000004932	137.305	2.26119	0.330822	6.83507	8.1965e-12	1.48641e-10	360945	Sel1l3
ENSRNOG00000019322	274.865	1.65735	0.242817	6.82552	8.76075e-12	1.57851e-10	25496	Notch1
ENSRNOG00000020332	2512.86	2.52116	0.372562	6.7671	1.31385e-11	2.3313e-10	24838	Tnnt3
ENSRNOG00000004730	131.915	-2.02034	0.298879	-6.75974	1.38243e-11	2.4406e-10	311311	Meis2
ENSRNOG00000060867	37.0513	3.72093	0.552176	6.73867	1.59843e-11	2.78681e-10	25616	Rln1
ENSRNOG00000028041	893.434	2.17588	0.323166	6.73301	1.66184e-11	2.89015e-10	171409	Tnnt1
ENSRNOG00000016543	131.633	2.07911	0.312028	6.66323	2.6787e-11	4.57339e-10	140939	Trim63
ENSRNOG00000002771	66.3394	-3.15151	0.474046	-6.64812	2.96859e-11	5.04372e-10	59325	Ereg
ENSRNOG00000017828	123.959	2.09738	0.316869	6.61907	3.61456e-11	6.0895e-10	25148	Egr3
ENSRNOG00000007495	78.9721	2.59325	0.394608	6.5717	4.97433e-11	8.26105e-10	84416	Smpx
ENSRNOG00000015982	165.608	1.75801	0.269204	6.5304	6.55923e-11	1.07403e-09	140584	Wnt11
ENSRNOG00000025612	182.809	-1.64844	0.253146	-6.51181	7.42518e-11	1.20315e-09	304554	Sez6l
ENSRNOG00000017619	58.8017	3.28666	0.505373	6.50343	7.85071e-11	1.27063e-09	24188	Aldh1a1
ENSRNOG00000019527	754.359	2.08049	0.320927	6.48275	9.00654e-11	1.44435e-09	54240	Chrnd
ENSRNOG00000007431	116.247	-2.47556	0.382258	-6.47615	9.40952e-11	1.5038e-09	287285	Shroom1
ENSRNOG00000061038	381.846	2.61094	0.404176	6.45992	1.0476e-10	1.66474e-09	303965	Myh15
ENSRNOG00000001519	52.073	-3.52239	0.547083	-6.43849	1.20667e-10	1.89175e-09	296499	Dlx2
ENSRNOG00000013304	127.666	-1.77559	0.2762	-6.42862	1.28765e-10	2.00908e-09	29221	Arg1
ENSRNOG00000002832	147.562	1.53585	0.238938	6.42782	1.29445e-10	2.01583e-09	259248	Slc16a2
ENSRNOG00000058111	167.22	-1.76989	0.275779	-6.41777	1.38283e-10	2.14868e-09	170921	Itga2
ENSRNOG00000020719	177.65	1.6298	0.254356	6.40753	1.47893e-10	2.28784e-09	292905	Hrc
ENSRNOG00000043057	63.2073	2.94781	0.462083	6.3794	1.77781e-10	2.73208e-09
ENSRNOG00000032443	1068.88	2.15644	0.340557	6.33209	2.4186e-10	3.65663e-09	500267	Lmod3
ENSRNOG00000024114	216.462	1.50578	0.239245	6.2939	3.09583e-10	4.61573e-09	501153	Zdbf2
ENSRNOG00000012095	1199.82	1.98829	0.317151	6.26924	3.62823e-10	5.3638e-09	114906	Pkia
ENSRNOG00000047005	86.3374	-2.19166	0.34964	-6.26834	3.64909e-10	5.38894e-09	364241	Kcnk5
ENSRNOG00000023633	117.851	-2.06522	0.330079	-6.25674	3.9311e-10	5.77496e-09	25061	Crabp1
ENSRNOG00000018355	82.3356	-3.02548	0.48644	-6.21965	4.98267e-10	7.20634e-09	25483	Msx2
ENSRNOG00000018366	80.0872	2.29098	0.368362	6.21936	4.99181e-10	7.2121e-09	301351	Cracdl
ENSRNOG00000011826	148.599	1.7858	0.289445	6.16975	6.83997e-10	9.67269e-09	266711	Lzts1
ENSRNOG00000002053	348.138	2.7677	0.450478	6.14393	8.05063e-10	1.12037e-08	289486	Fras1
ENSRNOG00000015155	1092.96	1.77028	0.290277	6.09861	1.06997e-09	1.46428e-08	296369	Tnnc2
ENSRNOG00000011427	65.9845	2.36872	0.388431	6.09817	1.07287e-09	1.46681e-08	60563	Hr
ENSRNOG00000007706	149.569	1.89177	0.31332	6.03783	1.56198e-09	2.09261e-08	78975	Prkaa2
ENSRNOG00000060687	132.743	1.51068	0.25046	6.0316	1.62343e-09	2.17078e-08	85267	Slc24a3
ENSRNOG00000037600	112.114	1.82367	0.303672	6.00542	1.90841e-09	2.52054e-08	309888	Sim1
ENSRNOG00000030715	109.127	2.21259	0.370618	5.96999	2.37263e-09	3.08706e-08	155012	Cfh
ENSRNOG00000004518	645.55	1.84063	0.308527	5.96586	2.43344e-09	3.16325e-08	50688	Cacnb1
ENSRNOG00000018775	80.7675	-2.30684	0.388928	-5.93127	3.006e-09	3.85738e-08	100363310	Cystm1
ENSRNOG00000032626	56.4208	-2.35074	0.396993	-5.92137	3.19261e-09	4.06703e-08	171045	Mmp3
ENSRNOG00000023941	44.1211	2.98727	0.506219	5.90115	3.6098e-09	4.56112e-08	501125	Fam178b
ENSRNOG00000008947	58.1359	2.41098	0.409963	5.88097	4.07876e-09	5.11214e-08	83575	Cpz
ENSRNOG00000059140	135.944	1.89016	0.322318	5.86426	4.51136e-09	5.61914e-08	289785	Myo1g
ENSRNOG00000014656	74.6609	2.60718	0.445583	5.85117	4.88121e-09	6.04752e-08	25250	Cox8b
ENSRNOG00000020097	75.5443	2.34386	0.40094	5.84591	5.03813e-09	6.21992e-08	24504	Inha
ENSRNOG00000011754	478.234	2.44311	0.418462	5.8383	5.2736e-09	6.48765e-08	306616	Myom2
ENSRNOG00000011566	128.669	1.56813	0.269126	5.82675	5.65156e-09	6.89717e-08	500308	Cecr2
ENSRNOG00000042312	122.667	2.03472	0.350055	5.81257	6.1522e-09	7.45076e-08	364558	Palldl1
ENSRNOG00000010992	121.391	2.17612	0.374407	5.81218	6.16651e-09	7.46164e-08	78951	Hspb3
ENSRNOG00000037148	47.6288	2.75212	0.474772	5.79671	6.76287e-09	8.12705e-08	56826	Adap2
ENSRNOG00000017248	96.7146	1.85932	0.321637	5.78081	7.43406e-09	8.87271e-08	301518	Prkag3
ENSRNOG00000040183	83.1526	-2.27401	0.396999	-5.728	1.01624e-08	1.18561e-07	294151	Olr1684
ENSRNOG00000023352	49.7011	2.82328	0.495738	5.6951	1.23303e-08	1.42194e-07	499776	Fam78a
ENSRNOG00000006738	146.473	1.66254	0.291923	5.69515	1.23266e-08	1.42194e-07	171043	Fbxo32
ENSRNOG00000006783	7378.75	1.73853	0.306651	5.66942	1.43283e-08	1.63752e-07	311029	Neb
ENSRNOG00000007882	116.489	1.85046	0.326556	5.66658	1.45677e-08	1.66081e-07	360958	Ablim2
ENSRNOG00000029535	110.482	1.63148	0.289911	5.62753	1.82805e-08	2.06726e-07	680451	Nrbp2
ENSRNOG00000039388	78.7166	2.13989	0.380277	5.62719	1.83174e-08	2.06976e-07	500059	Prrt4
ENSRNOG00000032994	141.884	1.89539	0.33783	5.6105	2.01747e-08	2.25595e-07	313625	Myom3
ENSRNOG00000021670	25.7993	4.81219	0.858182	5.60742	2.05367e-08	2.29095e-07	310418	Frem2
ENSRNOG00000013474	142.979	1.55304	0.277573	5.59508	2.20519e-08	2.44827e-07	313713	Casz1
ENSRNOG00000000383	683.986	1.78776	0.319687	5.59221	2.24202e-08	2.48719e-07	309760	Mypn
ENSRNOG00000004392	77.0229	2.04637	0.366958	5.57659	2.45276e-08	2.71024e-07	690853	Aatk
ENSRNOG00000032018	60.6095	-2.75842	0.49557	-5.56615	2.60432e-08	2.87091e-07	688757	Tmem200b
ENSRNOG00000004482	95.5913	2.07333	0.375078	5.52772	3.24415e-08	3.53173e-07	362770	Ccdc88c
ENSRNOG00000005608	1108.89	1.54934	0.281614	5.50164	3.76269e-08	4.0397e-07	683522	Tead4
ENSRNOG00000052080	1184.78	1.55503	0.283496	5.48518	4.13045e-08	4.40414e-07	24245	Camk2b
ENSRNOG00000058068	309.464	2.19643	0.400765	5.48059	4.23908e-08	4.50966e-07	338458	Obscn
ENSRNOG00000004147	93.3678	1.79738	0.328804	5.4664	4.59266e-08	4.85262e-07	303638	Abca8a
ENSRNOG00000017412	63.187	-2.17053	0.397778	-5.45664	4.85241e-08	5.1078e-07
ENSRNOG00000024264	149.998	-1.68296	0.308459	-5.45602	4.86926e-08	5.12169e-07	304317	Amz1
ENSRNOG00000009970	47.6981	-3.20005	0.587377	-5.44803	5.09293e-08	5.33292e-07
ENSRNOG00000015774	94.1867	-1.67321	0.307166	-5.44727	5.11496e-08	5.35198e-07	501162	Mreg
ENSRNOG00000016837	425.902	2.20365	0.40479	5.44395	5.21126e-08	5.44054e-07	24265	Ckm
ENSRNOG00000023214	78.2065	-1.95018	0.358973	-5.43266	5.55205e-08	5.78769e-07	501043	Il20rb
ENSRNOG00000012681	64.2874	-2.4372	0.450945	-5.40464	6.49402e-08	6.7196e-07	25476	Lgals9
ENSRNOG00000004229	96.2367	1.89329	0.353296	5.35893	8.37171e-08	8.51154e-07	29191	Tac3
ENSRNOG00000021771	62.6274	-2.42731	0.453359	-5.35406	8.60045e-08	8.72509e-07	300656	Trim29
ENSRNOG00000001367	109.45	1.64138	0.309014	5.31165	1.08637e-07	1.08871e-06	171517	Gpc2
ENSRNOG00000025587	713.541	1.56986	0.295675	5.30941	1.09979e-07	1.10045e-06	25157	Plagl1
ENSRNOG00000017901	104.451	1.50792	0.286223	5.26834	1.37665e-07	1.3544e-06	293653	Acy3
ENSRNOG00000016151	131.973	1.77147	0.336821	5.25938	1.44538e-07	1.41013e-06	316330	Ankrd23
ENSRNOG00000050706	78.3572	1.81554	0.346222	5.24388	1.57236e-07	1.52445e-06	687064	Col25a1
ENSRNOG00000048169	45.5174	-3.44574	0.657436	-5.24118	1.59553e-07	1.54478e-06	500377	Tuba8
ENSRNOG00000018748	107.218	-1.67816	0.321131	-5.22579	1.73413e-07	1.66973e-06	287450	Slc16a11
ENSRNOG00000023991	128.204	-1.53647	0.294252	-5.2216	1.77382e-07	1.70092e-06	689377	Rab20
ENSRNOG00000012477	88.4955	1.96378	0.376763	5.21223	1.86586e-07	1.78551e-06	24799	Eef1a2
ENSRNOG00000021086	100.747	1.5739	0.302331	5.20588	1.93084e-07	1.84391e-06	293774	Dtx4
ENSRNOG00000007839	76.4601	-2.09344	0.40421	-5.17908	2.22985e-07	2.1079e-06	29735	Slc16a7
ENSRNOG00000042848	72.5873	2.39962	0.464249	5.16883	2.35563e-07	2.22379e-06	619374	Jam2
ENSRNOG00000032618	46.4094	-2.94889	0.570702	-5.16713	2.3771e-07	2.24103e-06	300999	Mst1r
ENSRNOG00000050534	111.766	-1.57057	0.305229	-5.14555	2.66737e-07	2.48789e-06	64043	Gcnt1
ENSRNOG00000021229	70.9105	-1.95317	0.379803	-5.14259	2.70983e-07	2.52581e-06	24221	Avp
ENSRNOG00000011151	103.288	1.78354	0.346943	5.14075	2.73647e-07	2.54724e-06	308831	Tenm4
ENSRNOG00000013324	21.339	3.75545	0.735424	5.10651	3.28161e-07	3.00868e-06	307618	Cdh5
ENSRNOG00000019495	50.6759	2.1182	0.41627	5.08852	3.60869e-07	3.28623e-06	114500	Gbx2
ENSRNOG00000047124	126.433	1.54721	0.304378	5.0832	3.71127e-07	3.36732e-06
ENSRNOG00000018407	22.0779	4.42848	0.874936	5.06149	4.15984e-07	3.7452e-06	266707	Gjd4
ENSRNOG00000006631	79.9441	-1.95038	0.385464	-5.05982	4.19661e-07	3.77102e-06	296789	Sema3e
ENSRNOG00000010649	89.8246	-1.62584	0.321694	-5.05397	4.32709e-07	3.87831e-06	114028	Ctnnd2
ENSRNOG00000013179	97.5289	-1.5895	0.316254	-5.02601	5.00781e-07	4.44574e-06	94174	Tinagl1
ENSRNOG00000019358	94.0445	1.77516	0.355159	4.9982	5.78673e-07	5.08564e-06	24890	Esr1
ENSRNOG00000025691	51.2124	-2.6309	0.532011	-4.9452	7.60648e-07	6.57756e-06	301265	Pla2g7
ENSRNOG00000046301	26.1606	-7.65172	1.55225	-4.92945	8.24603e-07	7.10427e-06	100361261	LOC100361261
ENSRNOG00000026407	110.942	-1.89045	0.387024	-4.88459	1.03645e-06	8.80483e-06	361853	Fam184a
ENSRNOG00000000275	51.3481	2.20127	0.451211	4.87859	1.06848e-06	9.04396e-06
ENSRNOG00000013262	1200.65	1.79181	0.367427	4.87666	1.07899e-06	9.12189e-06	56781	Myl1
ENSRNOG00000002434	88.1658	-1.63527	0.337433	-4.84622	1.25837e-06	1.05429e-05	497979	Tmem100
ENSRNOG00000013437	51.4682	1.99156	0.412216	4.83135	1.35612e-06	1.1301e-05	691083	LOC691083
ENSRNOG00000028768	71.9509	1.88783	0.391169	4.82614	1.39208e-06	1.15731e-05	310917	Gbp4
ENSRNOG00000016980	100.791	-1.56076	0.324141	-4.81506	1.47159e-06	1.21907e-05	293504	Qprt
ENSRNOG00000011360	44.2398	-2.29129	0.476618	-4.8074	1.52904e-06	1.26143e-05	295445	Dkk2
ENSRNOG00000014815	61.3535	2.21952	0.462323	4.8008	1.58034e-06	1.30069e-05	295426	Myoz2
ENSRNOG00000009144	39.8249	2.5745	0.538193	4.7836	1.72181e-06	1.40986e-05	313325	Lad1
ENSRNOG00000016714	44.7618	2.40672	0.503165	4.78317	1.72555e-06	1.4119e-05	307982	Nrap
ENSRNOG00000005985	24.4123	2.89328	0.606868	4.76756	1.86467e-06	1.51931e-05	83731	Kcnma1
ENSRNOG00000016812	40.6526	2.21953	0.468954	4.73294	2.21292e-06	1.78256e-05	306664	Adamts16
ENSRNOG00000011094	42.3579	2.18199	0.461248	4.73062	2.23838e-06	1.79996e-05	315179	Efcab6
ENSRNOG00000016302	80.3736	-1.58605	0.335307	-4.73015	2.24357e-06	1.80206e-05	309387	Cnnm1
ENSRNOG00000025370	33.3351	2.88013	0.612794	4.7	2.60167e-06	2.06365e-05	303537	Zfp385c
ENSRNOG00000016616	54.4954	-2.11726	0.451844	-4.68582	2.78843e-06	2.20181e-05	64361	Prl7a3
ENSRNOG00000031536	90.6367	-1.90585	0.408185	-4.66907	3.02568e-06	2.37175e-05	362235	Syndig1
ENSRNOG00000013074	67.4498	1.69177	0.36345	4.65474	3.24391e-06	2.52445e-05	24883	Wt1
ENSRNOG00000022309	63.4351	1.82662	0.393529	4.64164	3.45659e-06	2.6736e-05	298185	Frem1
ENSRNOG00000025980	36.4515	-2.68501	0.579267	-4.63519	3.56614e-06	2.75226e-05	691418	LOC691418
ENSRNOG00000055025	29.6356	-3.11248	0.672302	-4.62958	3.66406e-06	2.82006e-05	684972	Fam25a
ENSRNOG00000001130	49.7008	1.86891	0.403712	4.62931	3.66884e-06	2.82218e-05	24598	Nos1
ENSRNOG00000005190	84.6993	-1.57501	0.341778	-4.60828	4.06022e-06	3.10449e-05	362899	Nipal2
ENSRNOG00000037645	54.8091	1.98538	0.432015	4.59563	4.31441e-06	3.27381e-05	680319	Tceal7
ENSRNOG00000053168	34.6317	2.57778	0.564732	4.56461	5.00434e-06	3.75862e-05
ENSRNOG00000014327	323.397	2.12953	0.467373	4.55638	5.20425e-06	3.89207e-05	117505	Csrp3
ENSRNOG00000008966	62.7059	1.75432	0.385474	4.55109	5.33699e-06	3.98283e-05	312907	Slco5a1
ENSRNOG00000013364	31.8106	2.40114	0.529132	4.53789	5.68194e-06	4.21553e-05	155430	Hey2
ENSRNOG00000053430	82.2883	-1.6533	0.365132	-4.52795	5.95594e-06	4.40249e-05	171144	Slco4a1
ENSRNOG00000058202	19.8197	-5.34463	1.18136	-4.52415	6.06377e-06	4.47511e-05	117256	Ppp2r2c
ENSRNOG00000012495	53.7038	2.11826	0.468277	4.52353	6.08164e-06	4.48593e-05	192181	Podxl
ENSRNOG00000005018	78.787	-1.79141	0.39608	-4.52285	6.10122e-06	4.498e-05	24766	Scn2a
ENSRNOG00000024322	85.8675	1.54836	0.343115	4.51266	6.4019e-06	4.69004e-05	317435	Shroom2
ENSRNOG00000046663	21.7941	-7.14602	1.58546	-4.50721	6.56856e-06	4.79557e-05	116591	Fcgr2a
ENSRNOG00000005335	61.58	-2.22115	0.494948	-4.48765	7.20126e-06	5.19411e-05	311039	Galnt13
ENSRNOG00000006079	53.4735	-2.0379	0.458439	-4.4453	8.7771e-06	6.18417e-05	311785	Psd4
ENSRNOG00000039048	59.3813	-2.13244	0.483876	-4.407	1.04811e-05	7.28212e-05	64357	Cd200r1
ENSRNOG00000046204	62.1619	1.60985	0.366614	4.39114	1.12757e-05	7.76871e-05	679462	Tspan15
ENSRNOG00000060448	41.4229	-2.55936	0.584238	-4.38067	1.18312e-05	8.11947e-05	64637	Hand2
ENSRNOG00000000551	60.4807	-1.77221	0.406478	-4.35992	1.3011e-05	8.8424e-05	294499	Fam241b
ENSRNOG00000012759	44.5193	2.07321	0.478215	4.3353	1.45559e-05	9.77376e-05	367236	Col19a1
ENSRNOG00000011748	67.5209	-1.61879	0.376375	-4.301	1.7003e-05	0.000112656	295211	S100a5
ENSRNOG00000020514	37.8909	2.04943	0.479113	4.27755	1.88961e-05	0.000124025	293165	Sox6
ENSRNOG00000002349	21.8341	-3.66664	0.857568	-4.27562	1.90602e-05	0.000125044	289606	Gabra2
ENSRNOG00000017800	72.1511	-1.72712	0.404145	-4.27352	1.92413e-05	0.000126054	364706	Foxc1
ENSRNOG00000004699	52.8828	1.76989	0.414234	4.27268	1.93134e-05	0.000126468	499856	Fibin
ENSRNOG00000058157	73.0951	1.77134	0.417697	4.24073	2.22791e-05	0.000144135	366138	Ldlrad3
ENSRNOG00000009052	30.0297	-2.87258	0.677576	-4.2395	2.24015e-05	0.00014486	312320	Igf2bp3
ENSRNOG00000046309	53.9965	-1.85709	0.438176	-4.23823	2.25288e-05	0.000145481	314386	Gpr68
ENSRNOG00000024651	77.3899	1.61281	0.383952	4.20054	2.66283e-05	0.000169453	500633	Greb1
ENSRNOG00000028247	31.4435	-2.45413	0.585574	-4.19098	2.77751e-05	0.000176031	361699	Ankrd13d
ENSRNOG00000010883	42.8357	-2.16198	0.517099	-4.18098	2.90256e-05	0.000182633	362279	Pard6b
ENSRNOG00000008915	65.3017	1.72515	0.412657	4.18059	2.90751e-05	0.000182862	690195	Prima1
ENSRNOG00000026548	38.4606	2.4969	0.59973	4.16337	3.13579e-05	0.000195725	287411	Dhrs7c
ENSRNOG00000020676	70.5586	-1.63394	0.392948	-4.15815	3.2083e-05	0.000199627	114004	Ppp1r14a
ENSRNOG00000012134	85.7437	1.57425	0.381998	4.12111	3.77055e-05	0.000231322	25722	Scn4a
ENSRNOG00000027030	350.272	-1.75844	0.427257	-4.11565	3.86088e-05	0.00023614	25026	Adm
ENSRNOG00000015093	51.0987	1.78011	0.435023	4.09199	4.27689e-05	0.000259093	25434	Sparcl1
ENSRNOG00000058340	19.5006	-3.62895	0.889605	-4.07929	4.51742e-05	0.000272368	683720	Krt79
ENSRNOG00000013825	78.9686	1.615	0.39816	4.05615	4.98884e-05	0.000297587	313644	Rap1gap
ENSRNOG00000014795	75.7115	-1.61574	0.399657	-4.04282	5.28122e-05	0.000313292	81808	Nr2f1
ENSRNOG00000027489	39.7689	-2.11618	0.523481	-4.04252	5.28792e-05	0.000313425	498194	Mn1
ENSRNOG00000017089	24.3051	-3.37455	0.835354	-4.03966	5.35282e-05	0.000316735	24657	Prl6a1
ENSRNOG00000015773	41.7889	2.00687	0.497288	4.03563	5.44562e-05	0.000321954	308977	Il21r
ENSRNOG00000003585	52.3656	1.69682	0.422316	4.01791	5.87178e-05	0.000344964	302538	Sytl5
ENSRNOG00000045771	13.5019	3.937	0.980228	4.01641	5.90906e-05	0.000347009
ENSRNOG00000014197	69.854	-1.51356	0.377756	-4.0067	6.15731e-05	0.000360227	500578	Tmem51
ENSRNOG00000006368	18.4453	-3.20726	0.802696	-3.99561	6.45277e-05	0.000376367	81514	Lrrn3
ENSRNOG00000020779	33.1087	2.20617	0.560355	3.9371	8.24739e-05	0.000470703	365241	Kcna7
ENSRNOG00000031398	30.4809	-2.66101	0.679159	-3.91809	8.92521e-05	0.000505064	680102	Mab21l2
ENSRNOG00000018997	54.6287	1.63606	0.418016	3.91388	9.08255e-05	0.000513346	311570	Myh7b
ENSRNOG00000011423	41.1734	-1.91307	0.489285	-3.90993	9.23248e-05	0.000521398	113983	Pitx1
ENSRNOG00000052880	43.2839	-2.04717	0.52414	-3.90577	9.39241e-05	0.000528937	24688	Prph
ENSRNOG00000057236	22.0772	2.59302	0.665213	3.89803	9.69786e-05	0.000544256
ENSRNOG00000014948	54.8641	-1.80733	0.466208	-3.87667	0.000105897	0.000587852	171493	Osgin1
ENSRNOG00000001389	45.6601	-1.89156	0.490322	-3.85779	0.000114419	0.000630653	84021	Irs3
ENSRNOG00000006030	35.2422	1.97871	0.51689	3.82811	0.000129132	0.000703716	25613	Ptprz1
ENSRNOG00000004531	51.8596	1.6893	0.444811	3.79779	0.00014599	0.000785192	367782	Tceanc
ENSRNOG00000017546	24.85	2.28718	0.603939	3.78711	0.000152409	0.000817205	291926	Mylk3
ENSRNOG00000002496	16.3345	3.34041	0.883825	3.7795	0.000157146	0.000840995	288080	Stxbp5l
ENSRNOG00000000201	30.1893	-2.23819	0.594165	-3.76695	0.000165251	0.000878661	24422	Gsta2
ENSRNOG00000018938	33.4829	-2.14398	0.569622	-3.76387	0.000167307	0.000887234	291228	Mkx
ENSRNOG00000004537	39.7271	2.21213	0.589358	3.75345	0.000174417	0.000921795	83574	Rxrg
ENSRNOG00000016679	24.1286	2.31468	0.616722	3.75319	0.000174597	0.000922397	499254	Tmc7
ENSRNOG00000002964	19.7854	2.43814	0.65004	3.75076	0.000176302	0.000930356	171371	Xcl1
ENSRNOG00000017716	33.2376	2.46121	0.65657	3.74858	0.000177836	0.000936682	25708	Ucp3
ENSRNOG00000022565	27.3997	2.3748	0.633735	3.74731	0.000178743	0.000940753	498605	Lrrc25
ENSRNOG00000003251	6.08985	6.82169	1.82751	3.73277	0.000189383	0.000989313	686081	B3galt2
ENSRNOG00000006204	30.9133	2.11443	0.566828	3.73028	0.000191269	0.000998795	366568	Slc30a3
ENSRNOG00000018336	40.6442	-1.92787	0.517466	-3.7256	0.000194855	0.00101525	361674	Eps8l2
ENSRNOG00000051993	24.3342	-4.40996	1.18401	-3.72458	0.000195638	0.00101857	79216	Gdf10
ENSRNOG00000020084	61.1342	1.55967	0.420164	3.71205	0.000205591	0.00106366	291654	Pcdhb5
ENSRNOG00000001422	37.7316	2.00634	0.544079	3.68759	0.00022639	0.00115928	685612	Col26a1
ENSRNOG00000000428	10.2675	-6.13964	1.66586	-3.68557	0.000228192	0.00116722	24298	Cyp21a1
ENSRNOG00000006096	93.446	2.78234	0.756169	3.67953	0.000233668	0.00119175	297910	Slc26a7
ENSRNOG00000039110	62.1053	1.9271	0.526694	3.65887	0.000253334	0.00128039	680810	Lsmem1
ENSRNOG00000014257	14.6944	3.87193	1.06901	3.62199	0.00029234	0.00145546	291955	Ces4a
ENSRNOG00000033719	27.6784	1.96968	0.548143	3.59338	0.000326418	0.00160402	25133	Pcdhb12
ENSRNOG00000030149	22.3474	2.21723	0.619183	3.58089	0.000342422	0.0016721	170641	Adgrl3
ENSRNOG00000001452	33.1377	1.90957	0.534831	3.57042	0.000356403	0.00173131	266608	Fzd9
ENSRNOG00000016147	16.4537	-3.19538	0.899028	-3.55426	0.000379047	0.00183114	84487	Slc17a6
ENSRNOG00000049605	27.1657	-2.45499	0.69116	-3.55199	0.00038233	0.00184509	365511	Zfp296
ENSRNOG00000014556	34.5901	1.93249	0.5448	3.54715	0.000389421	0.00187415	363948	Cdh20
ENSRNOG00000042788	25.723	2.23769	0.632928	3.53546	0.000407069	0.00194836
ENSRNOG00000037080	23.3196	2.16858	0.613489	3.53483	0.000408041	0.00195168	293004	Adamts17
ENSRNOG00000004498	23.9494	-2.39828	0.678469	-3.53484	0.000408021	0.00195168	298975	Scin
ENSRNOG00000039025	73.7657	1.57285	0.445312	3.53201	0.000412412	0.0019699
ENSRNOG00000041411	13.9894	-3.53474	1.00087	-3.53167	0.00041294	0.00197175
ENSRNOG00000036661	43.5465	1.60945	0.45646	3.52594	0.000421977	0.00200805	303754	Rab40b
ENSRNOG00000004712	51.2209	-1.63004	0.462292	-3.52599	0.000421909	0.00200805	679942	Angptl1
ENSRNOG00000012942	37.2979	1.76164	0.503343	3.49988	0.000465474	0.00219047	316164	Satb1
ENSRNOG00000062276	39.785	-1.90779	0.545514	-3.49723	0.000470115	0.00220785
ENSRNOG00000007206	40.5893	-1.61036	0.468525	-3.43707	0.000588035	0.00269741	361016	Cfap20dc
ENSRNOG00000010598	29.9042	-2.00142	0.582345	-3.43683	0.000588563	0.00269894	84406	Hs3st1
ENSRNOG00000019942	10.6333	3.57228	1.0439	3.42204	0.000621538	0.00282977	292757	Fbxo17
ENSRNOG00000042347	48.285	1.61428	0.473278	3.41085	0.000647617	0.00293039
ENSRNOG00000011683	26.7159	-2.02446	0.593999	-3.40819	0.000653962	0.00295568	361597	Fes
ENSRNOG00000056714	9.61592	4.62028	1.35579	3.40782	0.000654842	0.00295735	338477	Sla
ENSRNOG00000051686	25.0152	-2.5575	0.75174	-3.40211	0.000668675	0.00301205
ENSRNOG00000016526	31.5191	-1.98072	0.582602	-3.39979	0.00067438	0.00303482	307562	Dsg2
ENSRNOG00000050251	44.0368	-1.84861	0.544871	-3.39274	0.000691963	0.00310596	302884	MGC105649
ENSRNOG00000046836	10.3021	-5.78724	1.71193	-3.38054	0.000723431	0.0032296
ENSRNOG00000014046	22.1682	-2.55906	0.757505	-3.37828	0.000729409	0.00325111	690333	Sertm1
ENSRNOG00000057527	51.1081	-1.50782	0.448742	-3.36011	0.000779111	0.00344304
ENSRNOG00000047653	20.4794	2.23411	0.666703	3.35098	0.00080527	0.00354213	25421	Crybb1
ENSRNOG00000004122	14.3737	2.62226	0.783578	3.34652	0.000818341	0.00359598	287102	Kremen2
ENSRNOG00000028712	55.1683	-3.33543	1.00346	-3.32394	0.000887562	0.00386594	102552939	Dynap
ENSRNOG00000010597	10.5537	-5.70639	1.7188	-3.31999	0.000900208	0.00391226	85426	Slc5a7
ENSRNOG00000054260	5.63801	-6.08561	1.83577	-3.31503	0.000916346	0.00397793
ENSRNOG00000010605	40.6384	-1.77259	0.534741	-3.31486	0.000916897	0.00397839	317715	Gsc
ENSRNOG00000020072	34.1344	1.83353	0.553512	3.31254	0.000924543	0.00400731	680047	Pcdhb9
ENSRNOG00000007603	5.68966	6.26169	1.89044	3.31229	0.000925357	0.00400959	29694	Gabrr1
ENSRNOG00000062130	18.228	-2.81795	0.852343	-3.30612	0.000945968	0.00408625
ENSRNOG00000013123	20.6786	-2.84238	0.861162	-3.30063	0.000964681	0.00415172	499241	Scube2
ENSRNOG00000027341	16.2734	3.32514	1.00838	3.29749	0.000975536	0.00419199	117242	Tenm2
ENSRNOG00000012819	37.1332	1.64828	0.500466	3.2935	0.000989501	0.00424418	25453	Gdnf
ENSRNOG00000049047	7.50741	-5.77802	1.757	-3.28858	0.00100695	0.00431241	681221	Rpl38-ps3
ENSRNOG00000059466	22.0065	-2.16394	0.662089	-3.26835	0.00108175	0.00459064
ENSRNOG00000026745	22.5661	2.15573	0.66123	3.26019	0.00111339	0.00470494	117243	Acsl6
ENSRNOG00000004084	38.5834	-1.66261	0.510706	-3.25551	0.00113189	0.00477301	313969	Lratd1
ENSRNOG00000009656	32.8362	-1.90495	0.588861	-3.23498	0.00121651	0.00509	313589	Rspo1
ENSRNOG00000011160	15.6059	2.52798	0.782369	3.23118	0.00123279	0.00514736	117556	Sv2b
ENSRNOG00000019068	34.8797	-1.59895	0.497603	-3.2133	0.0013122	0.00542873	24291	Ctrb1
ENSRNOG00000020981	16.9322	2.3948	0.74628	3.20898	0.00133205	0.00550598	408245	Prss46
ENSRNOG00000012040	6.51346	-5.78036	1.80537	-3.20176	0.00136593	0.00562441	361206	Slc25a48
ENSRNOG00000013713	13.9764	2.93548	0.919601	3.19213	0.0014123	0.00578979	499240	LOC499240
ENSRNOG00000059017	6.63867	-5.71118	1.79264	-3.18591	0.00144299	0.00589662
ENSRNOG00000018494	44.5212	-1.59063	0.502021	-3.16845	0.00153253	0.00621716	309513	Ppp1r3c
ENSRNOG00000010440	27.4114	1.88316	0.595711	3.16119	0.00157124	0.00635209	24611	Gnal
ENSRNOG00000006231	9.04998	-3.58288	1.13388	-3.15983	0.00157861	0.00636903	50677	Ptpro
ENSRNOG00000049096	17.4262	-2.53154	0.80255	-3.15437	0.00160843	0.00648559	54269	Mcpt10
ENSRNOG00000024479	13.2747	2.61695	0.831942	3.14559	0.0016575	0.00666617	302703	Klhl34
ENSRNOG00000037134	33.4862	-1.61503	0.5161	-3.12929	0.00175227	0.00700509	679845	Shc4
ENSRNOG00000009726	16.8623	2.47796	0.794627	3.11839	0.0018184	0.00723022	171571	Grip2
ENSRNOG00000062021	11.0821	-3.08385	0.996128	-3.09584	0.0019626	0.00772893
ENSRNOG00000014025	28.3148	1.67945	0.547401	3.06804	0.00215469	0.00840036	192213	Rasgrf1
ENSRNOG00000019504	19.0317	2.38661	0.781024	3.05574	0.00224504	0.00868969
ENSRNOG00000017783	19.6109	-2.8095	0.921692	-3.0482	0.00230215	0.00887801	84402	Sfrp1
ENSRNOG00000061185	6.20271	-5.56757	1.8322	-3.03874	0.00237568	0.00913973	684762	H3c13
ENSRNOG00000016826	10.2597	3.1963	1.05813	3.02072	0.0025217	0.00960649	298579	Pla2g2d
ENSRNOG00000019689	14.3244	2.56046	0.850789	3.00951	0.0026167	0.00991979	116669	Vwf
ENSRNOG00000053562	47.401	1.63923	0.544984	3.00784	0.00263107	0.0099608	317268	Arx

## Sheet: HS14_vs_Control
Ensembl id	baseMean	log2FoldChange	lfcSE	stat	pvalue	padj	Entrez id	Symbol
ENSRNOG00000026053	3545.07	-4.23146	0.0910059	-46.4966	0	0	50566	Grem1
ENSRNOG00000003120	2958.8	-2.72053	0.0808207	-33.6613	2.12921e-248	1.45564e-244	84400	Prelp
ENSRNOG00000006604	8940.25	-2.71645	0.0848404	-32.0183	6.05776e-225	2.76093e-221	24832	Thy1
ENSRNOG00000011648	1987.13	-3.23571	0.107663	-30.0541	1.92923e-198	6.59459e-195	25240	Aqp1
ENSRNOG00000012094	21302.5	-1.67035	0.0618817	-26.9927	1.80197e-160	4.92767e-157	59106	Ltbp2
ENSRNOG00000009734	8893.06	-1.58129	0.0626279	-25.249	1.16148e-140	2.64682e-137	286921	Akr1b8
ENSRNOG00000010797	984.803	-3.5091	0.143966	-24.3745	3.18483e-131	6.22089e-128	64536	Esm1
ENSRNOG00000007302	22448.6	-1.62938	0.0753057	-21.6369	8.07889e-104	1.38078e-100	83727	Fbn1
ENSRNOG00000005871	830.334	-3.83562	0.182359	-21.0334	3.24714e-98	4.93312e-95	60582	Il1rn
ENSRNOG00000014835	15010.5	-1.72747	0.0843893	-20.4703	3.96202e-93	5.41727e-90	25556	Il1rl1
ENSRNOG00000015505	1268.09	-2.63686	0.137142	-19.2272	2.19334e-82	2.49913e-79	362429	Mfap5
ENSRNOG00000003897	172590	-1.5505	0.0843086	-18.3908	1.55642e-75	1.33006e-72	29393	Col1a1
ENSRNOG00000055962	37347.2	-1.52234	0.0834289	-18.2471	2.18098e-74	1.75415e-71	25181	Bgn
ENSRNOG00000016343	633.913	-2.55481	0.140069	-18.2397	2.49855e-74	1.89793e-71	171548	Dkk3
ENSRNOG00000004400	455.412	-3.88807	0.21923	-17.7351	2.24705e-70	1.61705e-67	25107	Avpr1a
ENSRNOG00000052564	12917.2	-1.54107	0.0874117	-17.63	1.44855e-69	9.90298e-67	64317	Gpx3
ENSRNOG00000011228	563.01	-2.65054	0.161541	-16.4079	1.68002e-60	8.83498e-58	500996	Layn
ENSRNOG00000010635	1629.64	-1.80664	0.110961	-16.2818	1.32927e-59	6.4911e-57	360622	Igfbp4
ENSRNOG00000001249	13128	-1.54602	0.0956536	-16.1627	9.24235e-59	4.35761e-56	294337	Col6a1
ENSRNOG00000002343	1467.77	-1.56968	0.100649	-15.5956	7.79935e-55	3.13649e-52	29545	Uchl1
ENSRNOG00000060949	514.775	-2.98245	0.193082	-15.4466	7.9542e-54	2.86205e-51	306283	Anxa8
ENSRNOG00000061373	1615.53	-1.65558	0.107506	-15.3999	1.63894e-53	5.74595e-51	312478	Loxl3
ENSRNOG00000029079	1062.97	-1.70255	0.112527	-15.1302	1.02443e-51	3.50175e-49	50565	Hspb7
ENSRNOG00000003616	588.871	-2.0475	0.135489	-15.1119	1.35228e-51	4.50967e-49	289264	Grem2
ENSRNOG00000005826	203.326	-4.72209	0.318268	-14.8368	8.46868e-50	2.63164e-47	314532	RGD1562420
ENSRNOG00000003587	1353.74	-1.69682	0.117412	-14.4518	2.44075e-47	7.10051e-45	360457	Vegfd
ENSRNOG00000058006	610.46	-2.15388	0.149425	-14.4145	4.19731e-47	1.19562e-44	64347	Sncg
ENSRNOG00000012367	568.782	-1.81501	0.130834	-13.8726	9.28245e-44	2.30762e-41	360942	Pcdh7
ENSRNOG00000005935	1101.83	-1.59597	0.1158	-13.7821	3.26441e-43	7.69556e-41	171553	A3galt2
ENSRNOG00000047300	777.493	-1.64988	0.121508	-13.5784	5.38123e-42	1.18673e-39	25245	Bdkrb2
ENSRNOG00000010840	932.007	-1.61281	0.120523	-13.3818	7.72828e-41	1.62567e-38	308787	Adamtsl3
ENSRNOG00000012471	1198.92	-1.52289	0.113971	-13.3621	1.0067e-40	2.08554e-38	29220	Thbs4
ENSRNOG00000048924	768.805	-2.09309	0.157612	-13.28	3.02195e-40	6.0989e-38	686539	Islr
ENSRNOG00000017149	199.104	-3.43033	0.260877	-13.1492	1.71875e-39	3.37019e-37	500102	Fam131b
ENSRNOG00000018951	798.201	-1.51036	0.12003	-12.5831	2.61472e-36	4.83122e-34	363457	Col4a5
ENSRNOG00000061231	1149.6	-1.5886	0.12777	-12.4333	1.72425e-35	3.10206e-33	498398	Selenom
ENSRNOG00000013481	1549.32	-1.56237	0.127408	-12.2628	1.43537e-34	2.45323e-32	84407	Cdh11
ENSRNOG00000006052	358.108	-2.04295	0.16727	-12.2135	2.63217e-34	4.38899e-32	311642	Sulf2
ENSRNOG00000016058	415.369	-2.19452	0.180552	-12.1545	5.43124e-34	8.73663e-32	293997	Kazald1
ENSRNOG00000015068	698.022	-1.9178	0.158444	-12.104	1.00645e-33	1.60013e-31	245983	Il11ra1
ENSRNOG00000002331	291.921	-2.45031	0.203178	-12.06	1.71872e-33	2.70116e-31	25375	Aldh3a1
ENSRNOG00000019445	473.95	-2.14792	0.178627	-12.0246	2.63843e-33	4.09946e-31	60333	Msln
ENSRNOG00000023720	214.041	-2.8023	0.233606	-11.9958	3.73659e-33	5.7405e-31	50864	Ntm
ENSRNOG00000013166	924.369	-1.53957	0.130051	-11.8382	2.47653e-32	3.56438e-30	84426	Wnt4
ENSRNOG00000011548	572.268	-1.80015	0.152981	-11.7672	5.76318e-32	8.14942e-30	361060	Ebf2
ENSRNOG00000000036	410.689	-1.92742	0.1638	-11.7669	5.78142e-32	8.14942e-30	305096	Klhdc8a
ENSRNOG00000036677	489.002	-1.66632	0.14315	-11.6404	2.56868e-31	3.51215e-29	80878	Slc16a3
ENSRNOG00000014683	394.087	-2.05494	0.177561	-11.5731	5.63875e-31	7.63353e-29	171106	Il1rl2
ENSRNOG00000019584	244.755	-3.48448	0.301422	-11.5602	6.55807e-31	8.70568e-29	114587	Dlk1
ENSRNOG00000048433	472.483	-1.73635	0.151465	-11.4636	2.00896e-30	2.54338e-28
ENSRNOG00000012278	192.231	-3.04697	0.266353	-11.4396	2.65031e-30	3.32456e-28	25443	Fgf10
ENSRNOG00000010392	238.463	-2.63846	0.231158	-11.4141	3.55599e-30	4.38027e-28	112400	Nrg1
ENSRNOG00000050485	262.516	-2.74123	0.243252	-11.2691	1.86493e-29	2.25657e-27	683470	Gas1
ENSRNOG00000021276	361.219	-1.78422	0.158726	-11.2409	2.56827e-29	3.08035e-27	29373	Bmp2
ENSRNOG00000050834	676.376	-1.60834	0.145288	-11.07	1.75312e-28	2.03139e-26	687750	Fam102a
ENSRNOG00000015880	208.896	-3.25714	0.294436	-11.0623	1.9114e-28	2.19618e-26	94199	Dpep1
ENSRNOG00000003741	445.788	-1.66312	0.150848	-11.0252	2.88921e-28	3.23804e-26	266777	Nptx1
ENSRNOG00000014652	202.486	-2.71752	0.247202	-10.9931	4.12442e-28	4.54784e-26	29172	Aqp8
ENSRNOG00000021752	219.428	-2.5121	0.23451	-10.7121	8.93175e-27	9.25181e-25	64826	Foxq1
ENSRNOG00000053232	420.404	-1.85173	0.174177	-10.6313	2.13134e-26	2.15866e-24	306782	Ror2
ENSRNOG00000003669	124.248	-3.50792	0.330599	-10.6108	2.65437e-26	2.64914e-24	246297	Myocd
ENSRNOG00000010308	416.548	-1.74816	0.164932	-10.5992	3.00406e-26	2.97641e-24	113984	Nr2f2
ENSRNOG00000005574	464.229	-1.69411	0.160822	-10.5341	6.01751e-26	5.83528e-24	300475	Adamts8
ENSRNOG00000019549	9368.6	-1.53631	0.148478	-10.347	4.31773e-25	4.04358e-23	83425	Akap12
ENSRNOG00000016346	491.585	-1.55248	0.151651	-10.2371	1.35177e-24	1.25025e-22	170538	Prkcd
ENSRNOG00000017912	254.139	1.99724	0.195514	10.2154	1.69246e-24	1.55308e-22	25391	Atp2a3
ENSRNOG00000028713	617.137	-1.54155	0.151235	-10.1931	2.12894e-24	1.92775e-22	25237	Acvrl1
ENSRNOG00000008057	770.814	-3.35081	0.329677	-10.1639	2.8728e-24	2.58419e-22	300242	Krt7
ENSRNOG00000006723	344.249	-1.91137	0.189906	-10.0649	7.90054e-24	6.9693e-22	315744	Itga11
ENSRNOG00000006950	286.935	-2.03527	0.203623	-9.99529	1.59827e-23	1.37214e-21	29520	Padi3
ENSRNOG00000043342	244.423	-1.95735	0.196159	-9.97837	1.89556e-23	1.59988e-21	290595	LOC290595
ENSRNOG00000016756	566.752	-1.53488	0.155725	-9.85631	6.43697e-23	5.23885e-21	292661	Ptgir
ENSRNOG00000010666	372.476	-1.88378	0.192007	-9.811	1.00966e-22	8.1206e-21	29576	Ccn5
ENSRNOG00000010529	17444.1	-1.54884	0.163869	-9.45168	3.33448e-21	2.42512e-19	292406	Thbs2
ENSRNOG00000051941	244.883	-1.9146	0.202838	-9.43905	3.76166e-21	2.69284e-19
ENSRNOG00000033581	251.941	-1.71906	0.182332	-9.42818	4.1727e-21	2.95613e-19
ENSRNOG00000020355	344.162	-1.56531	0.166106	-9.42356	4.36028e-21	3.0731e-19	59327	Twist2
ENSRNOG00000020455	494.662	-1.81903	0.202128	-8.99936	2.27033e-19	1.47119e-17	171096	Cst6
ENSRNOG00000014398	303.403	-1.75241	0.196531	-8.9167	4.80374e-19	2.94536e-17	305974	Scara5
ENSRNOG00000012439	374.873	-1.54168	0.173663	-8.87742	6.84309e-19	4.15847e-17	64625	Bid
ENSRNOG00000016103	334.215	-2.03222	0.229179	-8.86741	7.48663e-19	4.52941e-17	308068	Nkd2
ENSRNOG00000001295	300.2	-1.64741	0.185887	-8.8624	7.8313e-19	4.67587e-17	25742	S100b
ENSRNOG00000004210	172.612	-2.5908	0.292959	-8.84355	9.27228e-19	5.4883e-17	298878	Osr1
ENSRNOG00000006075	173.539	-2.35452	0.266598	-8.83171	1.03085e-18	6.04928e-17	81730	Fez1
ENSRNOG00000011263	241.006	-1.94714	0.220511	-8.83012	1.04559e-18	6.08354e-17	361105	Plac9
ENSRNOG00000007682	157.498	-2.39388	0.275552	-8.68759	3.70223e-18	2.05775e-16	29628	Gria3
ENSRNOG00000012478	219.704	-1.95233	0.226519	-8.61884	6.76341e-18	3.69904e-16	25546	Shox2
ENSRNOG00000011411	299.979	-1.65824	0.195056	-8.50134	1.87421e-17	1.01691e-15	308376	Adgrg6
ENSRNOG00000006588	305.071	-1.50656	0.181954	-8.27991	1.23267e-16	6.38419e-15	29279	Meox2
ENSRNOG00000001827	204.569	-1.83114	0.224443	-8.15861	3.38908e-16	1.68505e-14	64023	Masp1
ENSRNOG00000011478	205.255	-2.07843	0.255594	-8.13175	4.2314e-16	2.09623e-14	685243	Ackr4
ENSRNOG00000011441	250.262	-1.57947	0.196528	-8.03687	9.21609e-16	4.50041e-14	294900	Tpd52
ENSRNOG00000013304	111.297	-2.28611	0.290277	-7.87561	3.39074e-15	1.54539e-13	29221	Arg1
ENSRNOG00000027030	299.996	-2.02002	0.258904	-7.80218	6.08465e-15	2.70115e-13	25026	Adm
ENSRNOG00000012906	111.992	-2.2124	0.286061	-7.73403	1.04194e-14	4.56616e-13	246755	Bcas1
ENSRNOG00000003553	54.0541	-4.03125	0.524054	-7.69244	1.4435e-14	6.28566e-13	305604	Efemp1
ENSRNOG00000018690	95.5618	-2.71538	0.353685	-7.6774	1.62344e-14	7.02448e-13	308118	Rgs17
ENSRNOG00000037198	150.888	-1.95701	0.255011	-7.67424	1.66402e-14	7.17734e-13	312688	Usp18
ENSRNOG00000002434	74.6626	-3.07853	0.402564	-7.64731	2.05228e-14	8.71455e-13	497979	Tmem100
ENSRNOG00000013324	40.7085	4.63041	0.616232	7.51406	5.73194e-14	2.37493e-12	307618	Cdh5
ENSRNOG00000015904	194.212	-1.74094	0.2322	-7.4976	6.49979e-14	2.67685e-12	171112	Wfdc1
ENSRNOG00000007431	97.5249	-3.19032	0.426109	-7.4871	7.04109e-14	2.89108e-12	287285	Shroom1
ENSRNOG00000009033	139.943	-1.81947	0.249354	-7.29675	2.94811e-13	1.14516e-11	25356	Cntn2
ENSRNOG00000010063	277.374	-1.5386	0.213174	-7.21756	5.29269e-13	2.00463e-11	29595	Htr2a
ENSRNOG00000040183	69.1787	-3.59098	0.501143	-7.16557	7.74639e-13	2.8626e-11	294151	Olr1684
ENSRNOG00000015260	145.35	-2.10826	0.302588	-6.96741	3.22825e-12	1.1035e-10	66025	Lpar3
ENSRNOG00000053766	486.194	-4.45032	0.648888	-6.85837	6.96485e-12	2.29471e-10	56820	Ramp3
ENSRNOG00000013330	204.495	-1.7173	0.254654	-6.74367	1.5443e-11	4.80985e-10	93662	Cdhr1
ENSRNOG00000047446	87.0308	-2.30659	0.342469	-6.73519	1.63711e-11	5.04148e-10	171356	Foxc2
ENSRNOG00000060528	151.151	-1.96377	0.291582	-6.73486	1.64083e-11	5.0416e-10	29717	Cacna1g
ENSRNOG00000023633	101.984	-2.22226	0.341668	-6.50417	7.81228e-11	2.1844e-09	25061	Crabp1
ENSRNOG00000013231	123.045	-1.90653	0.298087	-6.39589	1.59611e-10	4.18078e-09	58949	Ptafr
ENSRNOG00000001519	43.8018	-3.48378	0.547147	-6.36718	1.92536e-10	4.99534e-09	296499	Dlx2
ENSRNOG00000007377	200.66	-1.96603	0.309296	-6.35646	2.06451e-10	5.32605e-09	83467	Slit3
ENSRNOG00000018355	68.8528	-3.17912	0.501876	-6.33447	2.38164e-10	6.0754e-09	25483	Msx2
ENSRNOG00000017197	77.5871	2.33952	0.370319	6.3176	2.65664e-10	6.72672e-09	24628	Pdgfb
ENSRNOG00000028712	46.8129	-3.5421	0.564077	-6.27947	3.39727e-10	8.53877e-09	102552939	Dynap
ENSRNOG00000011360	37.0307	-3.84286	0.612575	-6.27328	3.53512e-10	8.85269e-09	295445	Dkk2
ENSRNOG00000039048	49.5315	-3.72659	0.601458	-6.19592	5.79438e-10	1.40224e-08	64357	Cd200r1
ENSRNOG00000004303	68.4226	2.31331	0.373607	6.19183	5.94679e-10	1.43658e-08	25358	Timp3
ENSRNOG00000007574	88.4958	-2.79286	0.45371	-6.15559	7.47965e-10	1.7848e-08	29511	Padi2
ENSRNOG00000010238	139.608	-1.69608	0.275646	-6.1531	7.5984e-10	1.80998e-08	361916	Chmp4c
ENSRNOG00000020346	111.203	-3.99641	0.657405	-6.07908	1.20877e-09	2.7871e-08	293735	Best1
ENSRNOG00000050534	98.1678	-1.83969	0.313288	-5.87221	4.30012e-09	9.08741e-08	64043	Gcnt1
ENSRNOG00000018094	68.9277	-2.5518	0.4416	-5.77854	7.53513e-09	1.51617e-07	29643	Sv2c
ENSRNOG00000009047	644.902	-1.8984	0.333248	-5.69664	1.22188e-08	2.3765e-07	367086	Sln
ENSRNOG00000004013	50.1888	-2.79871	0.494595	-5.65858	1.52626e-08	2.90245e-07	84016	Grip1
ENSRNOG00000052017	105.114	-1.88964	0.334127	-5.65545	1.55434e-08	2.95174e-07	29475	Dio3
ENSRNOG00000006631	69.4787	-2.32002	0.411642	-5.63602	1.74021e-08	3.29555e-07	296789	Sema3e
ENSRNOG00000005335	50.5459	-4.63918	0.82912	-5.59531	2.2023e-08	4.09132e-07	311039	Galnt13
ENSRNOG00000058664	49.5846	-4.54615	0.821674	-5.53279	3.15175e-08	5.67024e-07	103694559	Usp9y
ENSRNOG00000047046	90.7619	-1.88841	0.342464	-5.51419	3.50393e-08	6.23818e-07	363331	Plin4
ENSRNOG00000051307	152.236	-1.52747	0.277062	-5.51309	3.52595e-08	6.26923e-07	29473	Aoc3
ENSRNOG00000001115	71.1189	2.08743	0.380173	5.49074	4.00248e-08	7.02515e-07	288499	Slc29a4
ENSRNOG00000002460	168.494	-1.56867	0.28652	-5.47493	4.37689e-08	7.65285e-07	60325	Serpinb2
ENSRNOG00000061376	84.1443	-2.00955	0.367563	-5.46722	4.5715e-08	7.96256e-07	680210	Psca
ENSRNOG00000007202	121.19	-1.75008	0.32103	-5.45147	4.99563e-08	8.65719e-07	246262	Sema3d
ENSRNOG00000032959	104.365	-1.58283	0.291326	-5.43321	5.53478e-08	9.50717e-07	171178	Adh7
ENSRNOG00000038478	91.3362	1.8472	0.340035	5.43239	5.56047e-08	9.52639e-07	497907	RGD1563668
ENSRNOG00000029911	773.279	-1.65382	0.30443	-5.4325	5.55714e-08	9.52639e-07	315761	Cilp
ENSRNOG00000023214	69.7694	-1.95925	0.371107	-5.27946	1.29567e-07	2.08174e-06	501043	Il20rb
ENSRNOG00000006033	118.052	-1.5323	0.293372	-5.22305	1.76003e-07	2.7629e-06	171569	Spon2
ENSRNOG00000045779	105.299	-1.6158	0.310478	-5.20423	1.94807e-07	3.01654e-06
ENSRNOG00000008245	107.265	-1.60339	0.3093	-5.18394	2.17246e-07	3.31148e-06
ENSRNOG00000017484	402.581	-2.45421	0.473887	-5.17889	2.23209e-07	3.38728e-06	50563	Gja5
ENSRNOG00000017386	53.5745	2.1906	0.424346	5.1623	2.43931e-07	3.67321e-06	171040	Il11
ENSRNOG00000032857	167.942	-1.64765	0.32308	-5.09981	3.39998e-07	4.90379e-06	24523	Klk1
ENSRNOG00000005190	75.3975	-1.78273	0.353658	-5.04083	4.63513e-07	6.50679e-06	362899	Nipal2
ENSRNOG00000012681	56.5378	-2.22266	0.441215	-5.0376	4.71409e-07	6.59056e-06	25476	Lgals9
ENSRNOG00000020173	30.349	2.86236	0.568639	5.0337	4.81097e-07	6.69179e-06	89806	Tie1
ENSRNOG00000032018	52.9949	-2.42348	0.482166	-5.02623	5.00228e-07	6.90871e-06	688757	Tmem200b
ENSRNOG00000002653	45.1043	-2.56769	0.519306	-4.94445	7.63587e-07	1.0107e-05	170899	Kcnk2
ENSRNOG00000002139	97.8201	-1.64916	0.336306	-4.90376	9.40216e-07	1.22074e-05	289568	Cracd
ENSRNOG00000002771	58.0338	-2.12169	0.434365	-4.88459	1.03647e-06	1.33569e-05	59325	Ereg
ENSRNOG00000021229	65.0174	-1.82963	0.374617	-4.88399	1.03961e-06	1.33847e-05	24221	Avp
ENSRNOG00000001389	38.7003	-2.67778	0.549309	-4.87481	1.08914e-06	1.39306e-05	84021	Irs3
ENSRNOG00000007839	66.2039	-2.01237	0.41533	-4.84523	1.26463e-06	1.60699e-05	29735	Slc16a7
ENSRNOG00000025120	132.539	1.61126	0.3384	4.7614	1.92256e-06	2.3408e-05	140589	Gli1
ENSRNOG00000005392	39.3487	2.47153	0.522363	4.73144	2.22927e-06	2.68791e-05	24596	Ngfr
ENSRNOG00000026907	101.135	1.54237	0.326992	4.71685	2.3952e-06	2.85275e-05	304918	Zbtb37
ENSRNOG00000026302	60.0358	-1.89108	0.400957	-4.71642	2.40032e-06	2.85636e-05	690329	Lrrn4cl
ENSRNOG00000010605	34.3422	-3.1295	0.666107	-4.69819	2.62475e-06	3.09648e-05	317715	Gsc
ENSRNOG00000020676	60.7575	-2.25754	0.483208	-4.67198	2.98311e-06	3.46543e-05	114004	Ppp1r14a
ENSRNOG00000026407	98.6454	-1.80329	0.386352	-4.66748	3.04919e-06	3.52721e-05	361853	Fam184a
ENSRNOG00000019689	23.6485	3.19593	0.691982	4.61851	3.86511e-06	4.30706e-05	116669	Vwf
ENSRNOG00000059834	80.2142	-1.74155	0.380031	-4.58266	4.59094e-06	5.01374e-05	300719	Cib2
ENSRNOG00000021256	28.9656	-5.32872	1.16541	-4.57239	4.82181e-06	5.24075e-05	29413	Adra1d
ENSRNOG00000046301	21.5802	-4.72788	1.04182	-4.53811	5.67601e-06	6.03954e-05	100361261	LOC100361261
ENSRNOG00000031536	78.6916	-1.8262	0.40489	-4.51035	6.47192e-06	6.81746e-05	362235	Syndig1
ENSRNOG00000014907	49.7004	-2.09397	0.46649	-4.48879	7.16282e-06	7.46473e-05	685750	Aldh8a1
ENSRNOG00000032618	40.307	-2.3949	0.539486	-4.43923	9.02799e-06	9.20505e-05	300999	Mst1r
ENSRNOG00000002730	8.53834	7.41003	1.67179	4.43239	9.31956e-06	9.46703e-05	54294	Rgs5
ENSRNOG00000062276	33.3023	-3.03277	0.686935	-4.41493	1.01045e-05	0.000101141
ENSRNOG00000018775	71.5838	-1.57546	0.357202	-4.41057	1.03099e-05	0.000103046	100363310	Cystm1
ENSRNOG00000015093	61.8083	1.72528	0.392258	4.39833	1.09089e-05	0.000108163	25434	Sparcl1
ENSRNOG00000026060	82.0881	-1.53022	0.348168	-4.39505	1.10748e-05	0.000109412	307404	Arsi
ENSRNOG00000000413	86.1816	-1.52325	0.347304	-4.38593	1.15492e-05	0.000113524	64672	Pln
ENSRNOG00000012495	64.1935	1.87306	0.429219	4.36389	1.27772e-05	0.000124167	192181	Podxl
ENSRNOG00000016616	49.8553	-2.00307	0.461984	-4.33581	1.45223e-05	0.000138855	64361	Prl7a3
ENSRNOG00000019184	40.8149	-2.74382	0.641867	-4.27475	1.91356e-05	0.000177987	25339	Npr3
ENSRNOG00000006368	15.5777	-3.71641	0.874244	-4.251	2.12823e-05	0.000194254	81514	Lrrn3
ENSRNOG00000050251	38.4101	-2.38444	0.566251	-4.21093	2.54326e-05	0.000227133	302884	MGC105649
ENSRNOG00000022983	65.9238	-1.50109	0.358505	-4.18708	2.82568e-05	0.000250717	64702	Trim17
ENSRNOG00000033706	38.8851	-2.34166	0.559889	-4.18237	2.88483e-05	0.000255468	308562	Klk14
ENSRNOG00000017531	43.5903	-1.85358	0.444226	-4.17259	3.01152e-05	0.000264744	171516	Akr1c3
ENSRNOG00000012371	43.1082	-3.09095	0.742294	-4.16405	3.12648e-05	0.000272978	291819	Car7
ENSRNOG00000006079	47.3516	-1.87144	0.44994	-4.1593	3.19219e-05	0.000278005	311785	Psd4
ENSRNOG00000009870	35.0328	-2.22057	0.53934	-4.1172	3.83509e-05	0.000327823	497936	Tmem88
ENSRNOG00000004712	44.3335	-2.00001	0.486211	-4.11347	3.89762e-05	0.000332452	679942	Angptl1
ENSRNOG00000011423	37.1892	-2.00975	0.493963	-4.06864	4.72892e-05	0.000392107	113983	Pitx1
ENSRNOG00000048169	39.3229	-2.26313	0.562353	-4.02439	5.71232e-05	0.000460071	500377	Tuba8
ENSRNOG00000006030	43.2321	1.84219	0.463433	3.97509	7.0354e-05	0.000550945	25613	Ptprz1
ENSRNOG00000045771	17.4133	3.49994	0.891723	3.92492	8.67593e-05	0.0006594
ENSRNOG00000033940	18.2272	2.88138	0.735119	3.9196	8.86952e-05	0.000671501	64124	Adgrl4
ENSRNOG00000021285	29.1165	2.13016	0.544508	3.91209	9.15005e-05	0.000689304	300128	Celsr1
ENSRNOG00000030187	41.3335	2.53426	0.649857	3.89971	9.63083e-05	0.000721018	117033	Mmp12
ENSRNOG00000014661	56.476	-1.5978	0.410604	-3.89133	9.96957e-05	0.000740837	305691	Zfp385d
ENSRNOG00000013301	28.2516	-2.29661	0.592069	-3.87896	0.000104902	0.000775314	361358	Bean1
ENSRNOG00000010598	26.0839	-2.35752	0.607869	-3.87834	0.000105172	0.000776889	84406	Hs3st1
ENSRNOG00000013364	36.796	1.90149	0.490691	3.87514	0.000106565	0.000785904	155430	Hey2
ENSRNOG00000009656	27.9669	-2.46148	0.636239	-3.8688	0.000109372	0.000803999	313589	Rspo1
ENSRNOG00000009052	25.6194	-2.61213	0.680023	-3.84124	0.000122414	0.000883717	312320	Igf2bp3
ENSRNOG00000060448	36.4595	-2.10743	0.55798	-3.7769	0.000158794	0.00110945	64637	Hand2
ENSRNOG00000061026	23.1481	-2.86985	0.763516	-3.75873	0.000170777	0.0011865	29471	Npy4r
ENSRNOG00000051993	20.07	-4.46789	1.20136	-3.71904	0.000199984	0.00136242	79216	Gdf10
ENSRNOG00000000201	26.3446	-2.28508	0.614746	-3.71712	0.000201509	0.00137076	24422	Gsta2
ENSRNOG00000039025	84.4895	1.62004	0.438095	3.69792	0.000217372	0.00145907
ENSRNOG00000033217	11.7387	4.18483	1.13509	3.68679	0.000227097	0.00150733	300519	Esam
ENSRNOG00000025691	46.1	-1.85512	0.505476	-3.67005	0.000242502	0.00159487	301265	Pla2g7
ENSRNOG00000041411	11.5802	-4.63789	1.26794	-3.65781	0.000254378	0.00166496
ENSRNOG00000021771	56.0891	-1.62824	0.446552	-3.64625	0.000266095	0.00172432	300656	Trim29
ENSRNOG00000033402	44.7665	-1.7027	0.467151	-3.64486	0.000267538	0.00173203	501110	Gsta6
ENSRNOG00000002555	25.2708	-2.16152	0.597176	-3.61957	0.000295095	0.0018872	117092	Serpinb7
ENSRNOG00000001092	20.4069	2.61148	0.725459	3.59976	0.000318507	0.00202086	83504	Kl
ENSRNOG00000053562	39.7244	-2.47041	0.687423	-3.59372	0.000325988	0.00205877	317268	Arx
ENSRNOG00000002349	18.839	-2.5969	0.722787	-3.59289	0.000327031	0.0020625	289606	Gabra2
ENSRNOG00000018494	39.0266	-1.86548	0.521103	-3.57987	0.000343769	0.00215316	309513	Ppp1r3c
ENSRNOG00000058202	17.3501	-2.77731	0.781924	-3.55189	0.000382469	0.00235457	117256	Ppp2r2c
ENSRNOG00000051686	21.1707	-2.7866	0.785177	-3.549	0.000386694	0.0023763
ENSRNOG00000002831	7.30769	-6.17145	1.74753	-3.53153	0.00041316	0.00251151	287631	Wfikkn2
ENSRNOG00000011154	28.5232	2.23042	0.632902	3.52411	0.000424902	0.00257407	245977	Adgrf5
ENSRNOG00000055025	26.1688	-2.06822	0.588149	-3.51649	0.000437288	0.00263926	684972	Fam25a
ENSRNOG00000052981	42.9198	-1.73813	0.496305	-3.50215	0.000461525	0.00276895
ENSRNOG00000052880	38.1921	-1.87994	0.538312	-3.49229	0.000478907	0.00285444	24688	Prph
ENSRNOG00000018336	35.8377	-1.82481	0.522792	-3.4905	0.000482112	0.00286944	361674	Eps8l2
ENSRNOG00000062130	15.5145	-3.09219	0.886057	-3.48983	0.000483325	0.00287451
ENSRNOG00000010478	53.7572	1.50342	0.434082	3.46345	0.000533297	0.00310545	24795	Serpina3n
ENSRNOG00000005093	21.2467	-2.74065	0.793994	-3.45173	0.000557002	0.00322707	498233	Lgr6
ENSRNOG00000002754	25.4136	-2.40101	0.696602	-3.44674	0.000567396	0.00327895	29183	Areg
ENSRNOG00000023941	45.0033	1.74087	0.505478	3.444	0.000573178	0.00330957	501125	Fam178b
ENSRNOG00000002469	34.0811	-1.79435	0.523794	-3.42568	0.000613258	0.00350254	303089	Trim7
ENSRNOG00000055390	10.5505	3.62799	1.0643	3.40882	0.000652446	0.00369089
ENSRNOG00000011334	18.9369	-2.79247	0.821063	-3.40104	0.000671307	0.00378507	314332	Tmem63c
ENSRNOG00000009348	18.6106	2.53443	0.745946	3.39761	0.000679765	0.0038233	24600	Nos3
ENSRNOG00000004094	29.908	-2.07317	0.611617	-3.38965	0.000699808	0.00391349	25637	Ptger1
ENSRNOG00000060137	33.5892	-1.69491	0.501334	-3.38079	0.000722774	0.00402545
ENSRNOG00000006231	7.54448	-4.6969	1.39083	-3.37705	0.000732669	0.00407227	50677	Ptpro
ENSRNOG00000003221	10.5772	3.26242	0.971785	3.35714	0.000787525	0.00434187	81523	Myoc
ENSRNOG00000052518	8.94757	-5.511	1.64741	-3.34526	0.000822045	0.00450044
ENSRNOG00000046836	8.40844	-5.85934	1.75978	-3.32958	0.000869773	0.004708
ENSRNOG00000023433	42.2776	-1.60918	0.485021	-3.31775	0.000907473	0.00487549	29300	Gata6
ENSRNOG00000026087	43.7452	-1.8499	0.559293	-3.30758	0.000941062	0.00502426	304823	Igfn1
ENSRNOG00000046663	18.5171	-2.77595	0.844039	-3.28889	0.00100582	0.00529762	116591	Fcgr2a
ENSRNOG00000024230	20.0699	-2.49723	0.759718	-3.28705	0.00101242	0.00532417	315673	Tnfaip8l3
ENSRNOG00000010597	8.6103	-5.77796	1.76504	-3.27356	0.001062	0.00555925	85426	Slc5a7
ENSRNOG00000058340	16.7448	-2.77423	0.852441	-3.25445	0.00113613	0.00589089	683720	Krt79
ENSRNOG00000019203	47.298	-1.63946	0.503876	-3.25369	0.00113915	0.00589781	156826	Eya2
ENSRNOG00000022910	7.68406	4.54941	1.40037	3.24871	0.00115929	0.00597699	295490	Emcn
ENSRNOG00000049047	6.12036	-5.84966	1.81449	-3.22387	0.00126473	0.00645504	681221	Rpl38-ps3
ENSRNOG00000024843	8.5299	-5.46098	1.69881	-3.21459	0.00130631	0.00663232	171406	Prl8a9
ENSRNOG00000043193	33.7409	-1.68897	0.526187	-3.20982	0.00132817	0.00671599	500595	Smim1
ENSRNOG00000004516	53.7235	-1.52308	0.475377	-3.20394	0.00135563	0.00684724	498564	Itgbl1
ENSRNOG00000010213	7.2696	4.58219	1.43077	3.2026	0.00136195	0.00687157	362402	Fgd5
ENSRNOG00000023561	6.1924	-5.85961	1.8331	-3.19656	0.00139079	0.00698871	100361584	Ano2
ENSRNOG00000013389	17.5354	-2.60788	0.815923	-3.19623	0.00139235	0.0069914	294715	Rgs7bp
ENSRNOG00000008602	8.90301	4.68908	1.46835	3.19344	0.0014059	0.00705063	499991	Steap4
ENSRNOG00000046699	20.1581	1.9312	0.610659	3.16248	0.0015643	0.00771282	84386	Slpi
ENSRNOG00000028569	25.4141	-1.94928	0.619875	-3.14462	0.00166301	0.00812371	303583	Arhgap27
ENSRNOG00000016926	17.3551	-2.44895	0.781756	-3.13263	0.0017325	0.00839125	499377	Plekhs1
ENSRNOG00000002227	6.03242	6.12067	1.96782	3.11038	0.00186849	0.0089799	64030	Kit
ENSRNOG00000010319	37.7359	1.5554	0.501111	3.1039	0.00190987	0.00913233	306071	Lcp1
ENSRNOG00000016696	12.851	2.57858	0.836563	3.08235	0.00205375	0.00966308	89805	Angpt2
ENSRNOG00000013306	8.22726	4.25007	1.38158	3.07623	0.00209634	0.00982412	306081	Pcdh20
ENSRNOG00000016208	40.0925	-1.56569	0.509631	-3.0722	0.00212485	0.00991913	291423	Setbp1
