# Supplementary material for: Cultured Myoblasts Derived from Rat Soleus Muscle Show Altered Regulation of Proliferation and Myogenesis during the Course of Mechanical Unloading
Source: Int J Mol Sci. 2022 Aug 15;23(16):9150. doi: 10.3390/ijms23169150 (PMC9409304; doi:10.3390/ijms23169150)
Supplement: Supplementary file 1 [file ijms-23-09150-s001.zip › ijms-1821942-supplementary/Table S2.xlsx]

## Sheet: Downregulated_DEGs_HS1_vs_Contr
Table S2: GO Enrichment analysis of rat soleus-derived myoblasts after mechanical unloading conditions
ID	Description	GeneRatio	BgRatio	pvalue	p.adjust	qvalue	geneID	Count	GeneSymbol
GO:0042060	wound healing	25/233	431/17840	4.83731902661993e-10	0.000000104457636157187	7.16761884253962e-08	29393/25267/29139/25240/292401/29348/25237/64566/497010/24653/192270/361749/25443/306283/29302/24629/60327/685004/286926/64507/171356/24482/171045/25589/24498	25	Col1a1, Pdgfra, Dcn, Aqp1, Smoc2, Fgf7, Acvrl1, Wnt5a, Eng, Pla2g4a, Plpp3, Il33, Fgf10, Anxa8, Itgb3, Pdgfrb, F13a1, Itga9, Tfpi2, Fmod, Foxc2, Igf1, Mmp3, Kdr, Il6
GO:0001763	morphogenesis of a branching structure	19/233	244/17840	5.2354536437856e-10	0.00000010677416847965	7.32657343250231e-08	25267/50566/29348/64566/305897/497010/25443/24446/25546/302993/25333/171356/24482/114500/24326/306664/25589/296499/24498	19	Pdgfra, Grem1, Fgf7, Wnt5a, Nfatc4, Eng, Fgf10, Hgf, Shox2, Sox8, Mgp, Foxc2, Igf1, Gbx2, Ednra, Adamts16, Kdr, Dlx2, Il6
GO:0048705	skeletal system morphogenesis	19/233	256/17840	1.17501775571302e-09	0.00000022702579901171	0.000000155779362294806	29393/25267/25694/50566/683470/59327/306782/689008/24629/58968/25546/306375/171356/24482/81710/298185/296499/317715/364706	19	Col1a1, Pdgfra, Has2, Grem1, Gas1, Twist2, Ror2, Fbn2, Pdgfrb, Acan, Shox2, Csgalnact1, Foxc2, Igf1, Msx1, Frem1, Dlx2, Gsc, Foxc1
GO:0090287	regulation of cellular response to growth factor stimulus	20/233	290/17840	1.52445211027962e-09	0.000000279813184841824	0.000000192000731573639	83727/360457/50566/29139/292401/25237/497811/64566/497010/364786/25443/367100/689008/84010/310681/81710/690899/25589/287129/246060	20	Fbn1, Vegfd, Grem1, Dcn, Smoc2, Acvrl1, Xdh, Wnt5a, Eng, Itga8, Fgf10, Smad6, Fbn2, Dll1, Hjv, Msx1, Vsir, Kdr, Tmem204, Cdkn1c
GO:0033688	regulation of osteoblast proliferation	8/233	29/17840	2.54398218807952e-09	0.000000444712314878092	0.000000305150344665378	50566/304913/29158/29302/302993/282836/498194/25339	8	Grem1, Tnn, Fbln5, Itgb3, Sox8, Cthrc1, Mn1, Npr3
GO:0048771	tissue remodeling	17/233	214/17840	3.24529882299808e-09	0.000000541522362692088	0.000000371578951360497	29220/50566/25237/25181/29175/25443/29496/29302/114587/56813/171356/24482/282836/24498/117505/64637/364706	17	Thbs4, Grem1, Acvrl1, Bgn, Ctsk, Fgf10, Erbb3, Itgb3, Dlk1, Pth1r, Foxc2, Igf1, Cthrc1, Il6, Csrp3, Hand2, Foxc1
GO:0030203	glycosaminoglycan metabolic process	12/233	94/17840	3.447813538374e-09	0.00000055030102171178	0.000000377602645186681	309400/25694/29139/25181/24446/304322/24629/282821/306375/295934/25589/364706	12	Cemip2, Has2, Dcn, Bgn, Hgf, Chst12, Pdgfrb, Has1, Csgalnact1, Chst1, Kdr, Foxc1
GO:0060326	cell chemotaxis	20/233	307/17840	4.06753144542291e-09	0.000000622162830672812	0.000000426912401267413	29220/25267/360457/50566/292401/64566/497010/24446/50672/24629/60669/94199/60665/685004/685243/24326/306748/25589/25476/445269	20	Thbs4, Pdgfra, Vegfd, Grem1, Smoc2, Wnt5a, Eng, Hgf, Ednrb, Pdgfrb, Cmklr1, Dpep1, Cxcl6, Itga9, Ackr4, Ednra, Cxcl14, Kdr, Lgals9, C5ar2
GO:0001667	ameboidal-type cell migration	24/233	449/17840	5.51260481084421e-09	0.000000809470890424364	0.00000055543845525685	25426/25694/50566/29139/25240/292401/29348/25237/64566/312566/192270/29279/25443/113984/29302/50672/302993/282821/171356/24482/362456/114500/25589/64637	24	Cyp1b1, Has2, Grem1, Dcn, Aqp1, Smoc2, Fgf7, Acvrl1, Wnt5a, Adamts9, Plpp3, Meox2, Fgf10, Nr2f2, Itgb3, Ednrb, Sox8, Has1, Foxc2, Igf1, Arhgdib, Gbx2, Kdr, Hand2
GO:0061138	morphogenesis of a branching epithelium	17/233	225/17840	6.92472223101585e-09	0.000000977717511925353	0.000000670885032340928	25267/50566/29348/64566/305897/497010/25443/24446/302993/25333/171356/24482/114500/24326/306664/25589/24498	17	Pdgfra, Grem1, Fgf7, Wnt5a, Nfatc4, Eng, Fgf10, Hgf, Sox8, Mgp, Foxc2, Igf1, Gbx2, Ednra, Adamts16, Kdr, Il6
GO:0007204	positive regulation of cytosolic calcium ion concentration	21/233	356/17840	9.51717485978185e-09	0.00000129398329297256	0.000000887898613624092	25267/24832/25245/56820/292661/60324/29595/29302/64532/50672/24239/60669/24221/66025/56813/685243/25652/29717/24326/25589/445269	21	Pdgfra, Thy1, Bdkrb2, Ramp3, Ptgir, Synpo, Htr2a, Itgb3, Adcy5, Ednrb, Cacna1c, Cmklr1, Avp, Lpar3, Pth1r, Ackr4, Ptgfr, Cacna1g, Ednra, Kdr, C5ar2
GO:0048562	embryonic organ morphogenesis	20/233	329/17840	1.31552760715088e-08	0.00000166527649856926	0.00000114267062210964	83727/25267/362429/64566/497010/364786/683470/59327/306782/25443/689008/25546/84010/171356/81710/282836/114500/296499/317715/64637	20	Fbn1, Pdgfra, Mfap5, Wnt5a, Eng, Itga8, Gas1, Twist2, Ror2, Fgf10, Fbn2, Shox2, Dll1, Foxc2, Msx1, Cthrc1, Gbx2, Dlx2, Gsc, Hand2
GO:0033687	osteoblast proliferation	8/233	35/17840	1.30389894310799e-08	0.00000166527649856926	0.00000114267062210964	50566/304913/29158/29302/302993/282836/498194/25339	8	Grem1, Tnn, Fbln5, Itgb3, Sox8, Cthrc1, Mn1, Npr3
GO:0045765	regulation of angiogenesis	19/233	299/17840	1.5120472988251e-08	0.00000185024187799564	0.00000126958918810121	29220/360457/25426/50566/29139/25240/292401/25237/64566/497010/292406/312566/24446/29158/29302/84010/171356/25589/364706	19	Thbs4, Vegfd, Cyp1b1, Grem1, Dcn, Aqp1, Smoc2, Acvrl1, Wnt5a, Eng, Thbs2, Adamts9, Hgf, Fbln5, Itgb3, Dll1, Foxc2, Kdr, Foxc1
GO:0060537	muscle tissue development	24/233	474/17840	1.57048314879848e-08	0.00000185975601265781	0.00000127611754671469	25267/50566/29139/361673/64566/497010/364786/312566/314981/25742/29279/116676/113984/29496/24629/25546/302993/84010/171356/24482/156826/303965/117505/364706	24	Pdgfra, Grem1, Dcn, Ifitm3, Wnt5a, Eng, Itga8, Adamts9, Col14a1, S100b, Meox2, Aldh1a2, Nr2f2, Erbb3, Pdgfrb, Shox2, Sox8, Dll1, Foxc2, Igf1, Eya2, Myh15, Csrp3, Foxc1
GO:0008217	regulation of blood pressure	16/233	210/17840	1.72998971555256e-08	0.00000198462257681045	0.00000136179782543332	25245/25237/497010/81641/94204/64017/113984/50672/24239/24221/84010/58949/29473/24326/306664/25339	16	Bdkrb2, Acvrl1, Eng, Anpep, Ece1, Enpep, Nr2f2, Ednrb, Cacna1c, Avp, Dll1, Ptafr, Aoc3, Ednra, Adamts16, Npr3
GO:0051480	regulation of cytosolic calcium ion concentration	22/233	405/17840	1.85324641472953e-08	0.00000202259254407084	0.00000138785185678978	25267/24832/25245/64566/56820/292661/60324/29595/29302/64532/50672/24239/60669/24221/66025/56813/685243/25652/29717/24326/25589/445269	22	Pdgfra, Thy1, Bdkrb2, Wnt5a, Ramp3, Ptgir, Synpo, Htr2a, Itgb3, Adcy5, Ednrb, Cacna1c, Cmklr1, Avp, Lpar3, Pth1r, Ackr4, Ptgfr, Cacna1g, Ednra, Kdr, C5ar2
GO:1901342	regulation of vasculature development	19/233	303/17840	1.87328102692478e-08	0.00000202259254407084	0.00000138785185678978	29220/360457/25426/50566/29139/25240/292401/25237/64566/497010/292406/312566/24446/29158/29302/84010/171356/25589/364706	19	Thbs4, Vegfd, Cyp1b1, Grem1, Dcn, Aqp1, Smoc2, Acvrl1, Wnt5a, Eng, Thbs2, Adamts9, Hgf, Fbln5, Itgb3, Dll1, Foxc2, Kdr, Foxc1
GO:0051216	cartilage development	16/233	214/17840	2.25936108283331e-08	0.00000236974701002316	0.0000016260604725474	29393/116487/50566/25181/64566/29175/306782/81682/58968/25546/306375/56813/25333/81710/296499/64637	16	Col1a1, Tgfbi, Grem1, Bgn, Wnt5a, Ctsk, Ror2, Lum, Acan, Shox2, Csgalnact1, Pth1r, Mgp, Msx1, Dlx2, Hand2
GO:0014706	striated muscle tissue development	23/233	449/17840	2.57282325225753e-08	0.00000250533471688614	0.00000171909732827956	25267/50566/29139/361673/64566/497010/312566/314981/25742/29279/116676/113984/29496/24629/25546/302993/84010/171356/24482/156826/303965/117505/364706	23	Pdgfra, Grem1, Dcn, Ifitm3, Wnt5a, Eng, Adamts9, Col14a1, S100b, Meox2, Aldh1a2, Nr2f2, Erbb3, Pdgfrb, Shox2, Sox8, Dll1, Foxc2, Igf1, Eya2, Myh15, Csrp3, Foxc1
GO:0050900	leukocyte migration	21/233	376/17840	2.46092220643953e-08	0.00000250533471688614	0.00000171909732827956	29220/360457/24832/50566/64566/306782/361749/29302/50672/60669/94199/60665/685004/58949/29473/64043/24326/306748/64357/25476/445269	21	Thbs4, Vegfd, Thy1, Grem1, Wnt5a, Ror2, Il33, Itgb3, Ednrb, Cmklr1, Dpep1, Cxcl6, Itga9, Ptafr, Aoc3, Gcnt1, Ednra, Cxcl14, Cd200r1, Lgals9, C5ar2
GO:0006022	aminoglycan metabolic process	12/233	112/17840	2.59337290225207e-08	0.00000250533471688614	0.00000171909732827956	309400/25694/29139/25181/24446/304322/24629/282821/306375/295934/25589/364706	12	Cemip2, Has2, Dcn, Bgn, Hgf, Chst12, Pdgfrb, Has1, Csgalnact1, Chst1, Kdr, Foxc1
GO:0003002	regionalization	21/233	379/17840	2.82199524143324e-08	0.00000265629346956447	0.00000182268140695	50566/25237/64566/683470/306782/29279/293618/116676/25443/367100/113984/25507/84010/171356/81710/84409/114500/81808/296499/317715/364706	21	Grem1, Acvrl1, Wnt5a, Gas1, Ror2, Meox2, Ifitm1, Aldh1a2, Fgf10, Smad6, Nr2f2, Pcsk6, Dll1, Foxc2, Msx1, Robo2, Gbx2, Nr2f1, Dlx2, Gsc, Foxc1
GO:0040013	negative regulation of locomotion	20/233	346/17840	3.05069798746917e-08	0.00000279977807799983	0.00000192113691684571	24832/25426/50566/29139/60582/25237/64566/497010/312566/304913/361749/29279/113984/58968/94199/282821/362456/84409/64357/445269	20	Thy1, Cyp1b1, Grem1, Dcn, Il1rn, Acvrl1, Wnt5a, Eng, Adamts9, Tnn, Il33, Meox2, Nr2f2, Acan, Dpep1, Has1, Arhgdib, Robo2, Cd200r1, C5ar2
GO:0090092	regulation of transmembrane receptor protein serine/threonine kinase signaling pathway	17/233	252/17840	3.72623149766869e-08	0.00000333634044583945	0.0000022893124451659	83727/50566/25237/64566/497010/364786/25443/315761/367100/689008/310681/81710/690899/498642/25589/25476/246060	17	Fbn1, Grem1, Acvrl1, Wnt5a, Eng, Itga8, Fgf10, Cilp, Smad6, Fbn2, Hjv, Msx1, Vsir, Rbpms, Kdr, Lgals9, Cdkn1c
GO:0001649	osteoblast differentiation	16/233	223/17840	4.03140132377728e-08	0.00000352363672847295	0.00000241783041799475	29393/29237/50566/59327/304913/367100/689008/114587/304988/25546/302993/56813/24482/282836/24498/64637	16	Col1a1, Penk, Grem1, Twist2, Tnn, Smad6, Fbn2, Dlk1, Mnda, Shox2, Sox8, Pth1r, Igf1, Cthrc1, Il6, Hand2
GO:0050673	epithelial cell proliferation	23/233	462/17840	4.34193667266961e-08	0.00000370680221520236	0.00000254351394313302	29220/25694/304021/29348/25237/497811/64566/497010/683470/59327/116676/25443/24446/113984/29302/50672/114587/24482/24326/25589/24498/445269/246060	23	Thbs4, Has2, Col8a1, Fgf7, Acvrl1, Xdh, Wnt5a, Eng, Gas1, Twist2, Aldh1a2, Fgf10, Hgf, Nr2f2, Itgb3, Ednrb, Dlk1, Igf1, Ednra, Kdr, Il6, C5ar2, Cdkn1c
GO:0050678	regulation of epithelial cell proliferation	21/233	390/17840	4.60759783822264e-08	0.00000383224846011322	0.00000262959198412907	29220/25694/29348/25237/497811/64566/497010/683470/59327/116676/25443/113984/29302/50672/114587/24482/24326/25589/24498/445269/246060	21	Thbs4, Has2, Fgf7, Acvrl1, Xdh, Wnt5a, Eng, Gas1, Twist2, Aldh1a2, Fgf10, Nr2f2, Itgb3, Ednrb, Dlk1, Igf1, Ednra, Kdr, Il6, C5ar2, Cdkn1c
GO:1903510	mucopolysaccharide metabolic process	10/233	75/17840	4.69766223658662e-08	0.00000383224846011322	0.00000262959198412907	309400/25694/29139/25181/24446/304322/282821/306375/295934/25589	10	Cemip2, Has2, Dcn, Bgn, Hgf, Chst12, Has1, Csgalnact1, Chst1, Kdr
GO:0038084	vascular endothelial growth factor signaling pathway	8/233	42/17840	6.04390089106689e-08	0.00000482329568937099	0.00000330962353142404	25267/29139/292401/497811/24629/84010/25589/364706	8	Pdgfra, Dcn, Smoc2, Xdh, Pdgfrb, Dll1, Kdr, Foxc1
GO:0030336	negative regulation of cell migration	18/233	294/17840	6.46558418000286e-08	0.00000505003394144479	0.00000346520558628149	24832/25426/50566/29139/60582/25237/497010/312566/304913/361749/29279/113984/58968/94199/282821/362456/64357/445269	18	Thy1, Cyp1b1, Grem1, Dcn, Il1rn, Acvrl1, Eng, Adamts9, Tnn, Il33, Meox2, Nr2f2, Acan, Dpep1, Has1, Arhgdib, Cd200r1, C5ar2
GO:0048736	appendage development	15/233	204/17840	7.83742433968673e-08	0.00000587167035734489	0.0000040289917174802	50566/64566/683470/94204/306782/29279/116676/25443/113984/689008/24239/25546/81710/64637/287102	15	Grem1, Wnt5a, Gas1, Ece1, Ror2, Meox2, Aldh1a2, Fgf10, Nr2f2, Fbn2, Cacna1c, Shox2, Msx1, Hand2, Kremen2
GO:0060173	limb development	15/233	204/17840	7.83742433968673e-08	0.00000587167035734489	0.0000040289917174802	50566/64566/683470/94204/306782/29279/116676/25443/113984/689008/24239/25546/81710/64637/287102	15	Grem1, Wnt5a, Gas1, Ece1, Ror2, Meox2, Aldh1a2, Fgf10, Nr2f2, Fbn2, Cacna1c, Shox2, Msx1, Hand2, Kremen2
GO:0007389	pattern specification process	23/233	481/17840	9.01575171891774e-08	0.00000656709817697388	0.00000450617670145765	50566/25237/64566/497010/683470/306782/29279/293618/116676/25443/367100/113984/25507/84010/171356/81710/84409/114500/81808/296499/317715/64637/364706	23	Grem1, Acvrl1, Wnt5a, Eng, Gas1, Ror2, Meox2, Ifitm1, Aldh1a2, Fgf10, Smad6, Nr2f2, Pcsk6, Dll1, Foxc2, Msx1, Robo2, Gbx2, Nr2f1, Dlx2, Gsc, Hand2, Foxc1
GO:0043583	ear development	17/233	268/17840	9.12345429108329e-08	0.00000656709817697388	0.00000450617670145765	25267/64566/364786/683470/94204/306782/25443/291555/24629/304988/84010/24482/81710/282836/114500/306748/317715	17	Pdgfra, Wnt5a, Itga8, Gas1, Ece1, Ror2, Fgf10, Atp8b1, Pdgfrb, Mnda, Dll1, Igf1, Msx1, Cthrc1, Gbx2, Cxcl14, Gsc
GO:0001945	lymph vessel development	7/233	30/17840	9.33769188688022e-08	0.00000659205133014178	0.00000452329892415068	25237/685899/113984/171356/25589/287129/364706	7	Acvrl1, Svep1, Nr2f2, Foxc2, Kdr, Tmem204, Foxc1
GO:0035924	cellular response to vascular endothelial growth factor stimulus	9/233	62/17840	0.000000105329144485613	0.00000729553376239032	0.00000500601077962409	25267/29139/292401/497811/683470/24629/84010/25589/364706	9	Pdgfra, Dcn, Smoc2, Xdh, Gas1, Pdgfrb, Dll1, Kdr, Foxc1
GO:0007178	transmembrane receptor protein serine/threonine kinase signaling pathway	20/233	376/17840	0.000000119152990642388	0.0000081001968268186	0.00000555815022626186	83727/50566/25237/64566/293135/497010/364786/306782/25443/315761/367100/689008/497979/310681/81710/690899/498642/25589/25476/246060	20	Fbn1, Grem1, Acvrl1, Wnt5a, Lrrc32, Eng, Itga8, Ror2, Fgf10, Cilp, Smad6, Fbn2, Tmem100, Hjv, Msx1, Vsir, Rbpms, Kdr, Lgals9, Cdkn1c
GO:0010631	epithelial cell migration	18/233	310/17840	0.000000143480387467298	0.00000940565182843666	0.00000645392043626401	25426/25694/50566/29139/25240/292401/29348/25237/64566/312566/192270/29279/25443/113984/29302/171356/24482/25589	18	Cyp1b1, Has2, Grem1, Dcn, Aqp1, Smoc2, Fgf7, Acvrl1, Wnt5a, Adamts9, Plpp3, Meox2, Fgf10, Nr2f2, Itgb3, Foxc2, Igf1, Kdr
GO:2000146	negative regulation of cell motility	18/233	310/17840	0.000000143480387467298	0.00000940565182843666	0.00000645392043626401	24832/25426/50566/29139/60582/25237/497010/312566/304913/361749/29279/113984/58968/94199/282821/362456/64357/445269	18	Thy1, Cyp1b1, Grem1, Dcn, Il1rn, Acvrl1, Eng, Adamts9, Tnn, Il33, Meox2, Nr2f2, Acan, Dpep1, Has1, Arhgdib, Cd200r1, C5ar2
GO:0010632	regulation of epithelial cell migration	16/233	245/17840	0.0000001482309571089	0.00000954659374643459	0.00000655063121628066	25694/29139/25240/292401/29348/25237/64566/312566/192270/29279/25443/113984/29302/171356/24482/25589	16	Has2, Dcn, Aqp1, Smoc2, Fgf7, Acvrl1, Wnt5a, Adamts9, Plpp3, Meox2, Fgf10, Nr2f2, Itgb3, Foxc2, Igf1, Kdr
GO:0090132	epithelium migration	18/233	312/17840	0.000000157930366586624	0.00000999590302999133	0.00000685893588460602	25426/25694/50566/29139/25240/292401/29348/25237/64566/312566/192270/29279/25443/113984/29302/171356/24482/25589	18	Cyp1b1, Has2, Grem1, Dcn, Aqp1, Smoc2, Fgf7, Acvrl1, Wnt5a, Adamts9, Plpp3, Meox2, Fgf10, Nr2f2, Itgb3, Foxc2, Igf1, Kdr
GO:0048592	eye morphogenesis	14/233	187/17840	0.000000171888784461164	0.0000106949784365582	0.00000733862375050074	83727/24832/25240/362429/304021/683470/360652/689008/313713/302993/84010/304823/29475/25589	14	Fbn1, Thy1, Aqp1, Mfap5, Col8a1, Gas1, Sdk2, Fbn2, Casz1, Sox8, Dll1, Igfn1, Dio3, Kdr
GO:0048754	branching morphogenesis of an epithelial tube	14/233	188/17840	0.000000183591790816237	0.0000112327577347734	0.00000770763430567115	25267/50566/64566/305897/497010/25443/302993/25333/171356/24482/114500/24326/306664/25589	14	Pdgfra, Grem1, Wnt5a, Nfatc4, Eng, Fgf10, Sox8, Mgp, Foxc2, Igf1, Gbx2, Ednra, Adamts16, Kdr
GO:0051271	negative regulation of cellular component movement	18/233	318/17840	0.000000209634707071631	0.0000124124033816122	0.00000851707731786779	24832/25426/50566/29139/60582/25237/497010/312566/304913/361749/29279/113984/58968/94199/282821/362456/64357/445269	18	Thy1, Cyp1b1, Grem1, Dcn, Il1rn, Acvrl1, Eng, Adamts9, Tnn, Il33, Meox2, Nr2f2, Acan, Dpep1, Has1, Arhgdib, Cd200r1, C5ar2
GO:0090130	tissue migration	18/233	318/17840	0.000000209634707071631	0.0000124124033816122	0.00000851707731786779	25426/25694/50566/29139/25240/292401/29348/25237/64566/312566/192270/29279/25443/113984/29302/171356/24482/25589	18	Cyp1b1, Has2, Grem1, Dcn, Aqp1, Smoc2, Fgf7, Acvrl1, Wnt5a, Adamts9, Plpp3, Meox2, Fgf10, Nr2f2, Itgb3, Foxc2, Igf1, Kdr
GO:0048738	cardiac muscle tissue development	16/233	254/17840	0.000000242315327769716	0.0000141196756863909	0.00000968856440021605	25267/50566/361673/64566/497010/312566/314981/116676/29496/24629/25546/84010/171356/24482/117505/364706	16	Pdgfra, Grem1, Ifitm3, Wnt5a, Eng, Adamts9, Col14a1, Aldh1a2, Erbb3, Pdgfrb, Shox2, Dll1, Foxc2, Igf1, Csrp3, Foxc1
GO:0002685	regulation of leukocyte migration	15/233	227/17840	0.000000315237719937797	0.0000180818385920571	0.0000124073003916307	29220/360457/24832/50566/64566/361749/29302/60669/58949/29473/24326/306748/64357/25476/445269	15	Thbs4, Vegfd, Thy1, Grem1, Wnt5a, Il33, Itgb3, Cmklr1, Ptafr, Aoc3, Ednra, Cxcl14, Cd200r1, Lgals9, C5ar2
GO:0009612	response to mechanical stimulus	18/233	336/17840	0.00000047123891120645	0.000026210879439983	0.0000179852426557741	29393/29139/25240/497010/94204/361749/29595/29302/58968/25333/24482/171045/307380/24326/25166/286920/24498/117505	18	Col1a1, Dcn, Aqp1, Eng, Ece1, Il33, Htr2a, Itgb3, Acan, Mgp, Igf1, Mmp3, Piezo2, Ednra, Casp1, Asic3, Il6, Csrp3
GO:0072132	mesenchyme morphogenesis	8/233	54/17840	0.000000465583087935013	0.000026210879439983	0.0000179852426557741	25237/64566/497010/497979/171356/81710/84409/364706	8	Acvrl1, Wnt5a, Eng, Tmem100, Foxc2, Msx1, Robo2, Foxc1
GO:0050731	positive regulation of peptidyl-tyrosine phosphorylation	14/233	206/17840	0.000000561049275712293	0.0000298494476976787	0.0000204819361827539	29220/25267/24832/50566/29348/192270/25443/24446/29595/29496/29302/290655/24482/24498	14	Thbs4, Pdgfra, Thy1, Grem1, Fgf7, Plpp3, Fgf10, Hgf, Htr2a, Erbb3, Itgb3, Crlf1, Igf1, Il6
GO:0045766	positive regulation of angiogenesis	13/233	176/17840	0.000000557777659778721	0.0000298494476976787	0.0000204819361827539	360457/25426/50566/25240/292401/25237/64566/497010/24446/29302/84010/171356/25589	13	Vegfd, Cyp1b1, Grem1, Aqp1, Smoc2, Acvrl1, Wnt5a, Eng, Hgf, Itgb3, Dll1, Foxc2, Kdr
GO:1904018	positive regulation of vasculature development	13/233	176/17840	0.000000557777659778721	0.0000298494476976787	0.0000204819361827539	360457/25426/50566/25240/292401/25237/64566/497010/24446/29302/84010/171356/25589	13	Vegfd, Cyp1b1, Grem1, Aqp1, Smoc2, Acvrl1, Wnt5a, Eng, Hgf, Itgb3, Dll1, Foxc2, Kdr
GO:0050920	regulation of chemotaxis	15/233	239/17840	0.000000609050194043817	0.0000314953675882386	0.0000216113247899339	29220/25267/360457/50566/292401/64566/25443/24629/60669/84409/24326/306748/25589/25476/445269	15	Thbs4, Pdgfra, Vegfd, Grem1, Smoc2, Wnt5a, Fgf10, Pdgfrb, Cmklr1, Robo2, Ednra, Cxcl14, Kdr, Lgals9, C5ar2
GO:0042476	odontogenesis	12/233	149/17840	0.000000609144946544522	0.0000314953675882386	0.0000216113247899339	29393/25267/25240/683470/25443/29496/64507/81710/24326/296499/64637/364706	12	Col1a1, Pdgfra, Aqp1, Gas1, Fgf10, Erbb3, Fmod, Msx1, Ednra, Dlx2, Hand2, Foxc1
GO:0001656	metanephros development	10/233	99/17840	0.000000671728497810581	0.00003424882382587	0.0000235006768312971	83727/25267/50566/25240/364786/25443/24629/302993/171356/84409	10	Fbn1, Pdgfra, Grem1, Aqp1, Itga8, Fgf10, Pdgfrb, Sox8, Foxc2, Robo2
GO:0030510	regulation of BMP signaling pathway	10/233	101/17840	0.000000809740651189126	0.0000407199716508943	0.0000279410148276219	83727/50566/25237/64566/497010/367100/310681/81710/690899/25589	10	Fbn1, Grem1, Acvrl1, Wnt5a, Eng, Smad6, Hjv, Msx1, Vsir, Kdr
GO:0019233	sensory perception of pain	12/233	157/17840	0.00000106601550507228	0.0000528830124205452	0.0000362869858269981	29237/25240/60582/24590/25245/361749/29595/50672/497979/58949/24326/286920	12	Penk, Aqp1, Il1rn, Mme, Bdkrb2, Il33, Htr2a, Ednrb, Tmem100, Ptafr, Ednra, Asic3
GO:0043542	endothelial cell migration	14/233	221/17840	0.00000130298285545006	0.000062937500820489	0.0000431861215109694	25426/50566/29139/292401/25237/64566/312566/192270/29279/113984/29302/171356/24482/25589	14	Cyp1b1, Grem1, Dcn, Smoc2, Acvrl1, Wnt5a, Adamts9, Plpp3, Meox2, Nr2f2, Itgb3, Foxc2, Igf1, Kdr
GO:2000027	regulation of animal organ morphogenesis	11/233	132/17840	0.00000128837706674838	0.000062937500820489	0.0000431861215109694	50566/29348/64566/306782/25443/24446/302993/81710/84409/282836/24326	11	Grem1, Fgf7, Wnt5a, Ror2, Fgf10, Hgf, Sox8, Msx1, Robo2, Cthrc1, Ednra
GO:0031960	response to corticosteroid	17/233	328/17840	0.00000155884542657264	0.0000743184618304957	0.0000509954491563682	29393/64317/25426/25240/60582/64566/497010/24653/25742/25375/83467/58949/25333/24482/29717/25557/24498	17	Col1a1, Gpx3, Cyp1b1, Aqp1, Il1rn, Wnt5a, Eng, Pla2g4a, S100b, Aldh3a1, Slit3, Ptafr, Mgp, Igf1, Cacna1g, Star, Il6
GO:0032355	response to estradiol	15/233	258/17840	0.00000159394975697092	0.0000750178148441056	0.0000514753275091958	29393/25267/29237/25426/64566/56820/116676/25443/113984/24629/156275/25652/24482/171045/24498	15	Col1a1, Pdgfra, Penk, Cyp1b1, Wnt5a, Ramp3, Aldh1a2, Fgf10, Nr2f2, Pdgfrb, Ggt7, Ptgfr, Igf1, Mmp3, Il6
GO:0060688	regulation of morphogenesis of a branching structure	8/233	66/17840	0.00000224631760035557	0.000104382682416523	0.000071624757063969	25267/50566/29348/64566/25443/24446/25546/302993	8	Pdgfra, Grem1, Fgf7, Wnt5a, Fgf10, Hgf, Shox2, Sox8
GO:0030509	BMP signaling pathway	12/233	169/17840	0.00000231993834591282	0.000105141897133901	0.0000721457110041505	83727/50566/25237/64566/497010/306782/367100/497979/310681/81710/690899/25589	12	Fbn1, Grem1, Acvrl1, Wnt5a, Eng, Ror2, Smad6, Tmem100, Hjv, Msx1, Vsir, Kdr
GO:0001936	regulation of endothelial cell proliferation	11/233	140/17840	0.00000230330495931878	0.000105141897133901	0.0000721457110041505	29220/25237/497811/64566/497010/116676/113984/29302/114587/24482/25589	11	Thbs4, Acvrl1, Xdh, Wnt5a, Eng, Aldh1a2, Nr2f2, Itgb3, Dlk1, Igf1, Kdr
GO:0018108	peptidyl-tyrosine phosphorylation	18/233	381/17840	0.00000284625444376844	0.000127421951988707	0.0000874337212315517	29220/25267/24832/50566/29348/192270/306782/25443/24446/29595/29496/29302/290655/24629/24482/300999/25589/24498	18	Thbs4, Pdgfra, Thy1, Grem1, Fgf7, Plpp3, Ror2, Fgf10, Hgf, Htr2a, Erbb3, Itgb3, Crlf1, Pdgfrb, Igf1, Mst1r, Kdr, Il6
GO:0018212	peptidyl-tyrosine modification	18/233	384/17840	0.00000317648430961368	0.000138182317746929	0.0000948172121086755	29220/25267/24832/50566/29348/192270/306782/25443/24446/29595/29496/29302/290655/24629/24482/300999/25589/24498	18	Thbs4, Pdgfra, Thy1, Grem1, Fgf7, Plpp3, Ror2, Fgf10, Hgf, Htr2a, Erbb3, Itgb3, Crlf1, Pdgfrb, Igf1, Mst1r, Kdr, Il6
GO:0003007	heart morphogenesis	15/233	274/17840	0.00000335010250053845	0.000138182317746929	0.0000948172121086755	25694/25237/64566/497010/116676/367100/25546/497979/84010/83467/171356/81710/84409/64637/364706	15	Has2, Acvrl1, Wnt5a, Eng, Aldh1a2, Smad6, Shox2, Tmem100, Dll1, Slit3, Foxc2, Msx1, Robo2, Hand2, Foxc1
GO:0010594	regulation of endothelial cell migration	12/233	174/17840	0.00000314518675428752	0.000138182317746929	0.0000948172121086755	29139/292401/25237/64566/312566/192270/29279/113984/29302/171356/24482/25589	12	Dcn, Smoc2, Acvrl1, Wnt5a, Adamts9, Plpp3, Meox2, Nr2f2, Itgb3, Foxc2, Igf1, Kdr
GO:0035107	appendage morphogenesis	12/233	175/17840	0.00000333826420643133	0.000138182317746929	0.0000948172121086755	50566/64566/683470/94204/306782/116676/25443/689008/24239/25546/81710/64637	12	Grem1, Wnt5a, Gas1, Ece1, Ror2, Aldh1a2, Fgf10, Fbn2, Cacna1c, Shox2, Msx1, Hand2
GO:0035108	limb morphogenesis	12/233	175/17840	0.00000333826420643133	0.000138182317746929	0.0000948172121086755	50566/64566/683470/94204/306782/116676/25443/689008/24239/25546/81710/64637	12	Grem1, Wnt5a, Gas1, Ece1, Ror2, Aldh1a2, Fgf10, Fbn2, Cacna1c, Shox2, Msx1, Hand2
GO:0030326	embryonic limb morphogenesis	11/233	145/17840	0.00000324623970980832	0.000138182317746929	0.0000948172121086755	50566/64566/683470/94204/306782/116676/689008/24239/25546/81710/64637	11	Grem1, Wnt5a, Gas1, Ece1, Ror2, Aldh1a2, Fbn2, Cacna1c, Shox2, Msx1, Hand2
GO:0035113	embryonic appendage morphogenesis	11/233	145/17840	0.00000324623970980832	0.000138182317746929	0.0000948172121086755	50566/64566/683470/94204/306782/116676/689008/24239/25546/81710/64637	11	Grem1, Wnt5a, Gas1, Ece1, Ror2, Aldh1a2, Fbn2, Cacna1c, Shox2, Msx1, Hand2
GO:0001837	epithelial to mesenchymal transition	11/233	146/17840	0.00000347088689274108	0.000141573619813917	0.0000971442378284142	29393/25694/50566/312478/64566/497010/497979/81710/24498/317715/364706	11	Col1a1, Has2, Grem1, Loxl3, Wnt5a, Eng, Tmem100, Msx1, Il6, Gsc, Foxc1
GO:0007517	muscle organ development	17/233	349/17840	0.00000360496281210206	0.000145426576738755	0.0000997880394373654	29139/64566/497010/25742/29279/113984/29496/25546/302993/84010/171356/81710/24498/317715/303965/117505/364706	17	Dcn, Wnt5a, Eng, S100b, Meox2, Nr2f2, Erbb3, Shox2, Sox8, Dll1, Foxc2, Msx1, Il6, Gsc, Myh15, Csrp3, Foxc1
GO:0050730	regulation of peptidyl-tyrosine phosphorylation	15/233	277/17840	0.00000382691807382522	0.000152702350532743	0.000104780491426359	29220/25267/24832/50566/29348/192270/25443/24446/29595/29496/29302/290655/24629/24482/24498	15	Thbs4, Pdgfra, Thy1, Grem1, Fgf7, Plpp3, Fgf10, Hgf, Htr2a, Erbb3, Itgb3, Crlf1, Pdgfrb, Igf1, Il6
GO:0060562	epithelial tube morphogenesis	18/233	392/17840	0.00000423306340438003	0.000165314635717863	0.000113434722583218	25267/50566/25237/64566/305897/497010/25443/302993/84010/25333/171356/24482/282836/114500/24326/306664/25589/64637	18	Pdgfra, Grem1, Acvrl1, Wnt5a, Nfatc4, Eng, Fgf10, Sox8, Dll1, Mgp, Foxc2, Igf1, Cthrc1, Gbx2, Ednra, Adamts16, Kdr, Hand2
GO:0014033	neural crest cell differentiation	9/233	95/17840	0.00000419988400941009	0.000165314635717863	0.000113434722583218	116676/50672/302993/171356/114500/24326/317715/64637/364706	9	Aldh1a2, Ednrb, Sox8, Foxc2, Gbx2, Ednra, Gsc, Hand2, Foxc1
GO:0061053	somite development	9/233	96/17840	0.00000458229452390673	0.000177069507339596	0.000121500618235001	312478/64566/306782/29279/293618/116676/84010/171356/364706	9	Loxl3, Wnt5a, Ror2, Meox2, Ifitm1, Aldh1a2, Dll1, Foxc2, Foxc1
GO:0060348	bone development	14/233	247/17840	0.00000479532439522157	0.000183371206821441	0.000125824685063215	83727/29393/25694/50566/25181/497010/25546/306375/24482/314386/81710/298185/25589/364706	14	Fbn1, Col1a1, Has2, Grem1, Bgn, Eng, Shox2, Csgalnact1, Igf1, Gpr68, Msx1, Frem1, Kdr, Foxc1
GO:0071772	response to BMP	12/233	184/17840	0.00000560366847684729	0.000209908846719453	0.00014403414248223	83727/50566/25237/64566/497010/306782/367100/497979/310681/81710/690899/25589	12	Fbn1, Grem1, Acvrl1, Wnt5a, Eng, Ror2, Smad6, Tmem100, Hjv, Msx1, Vsir, Kdr
GO:0071773	cellular response to BMP stimulus	12/233	184/17840	0.00000560366847684729	0.000209908846719453	0.00014403414248223	83727/50566/25237/64566/497010/306782/367100/497979/310681/81710/690899/25589	12	Fbn1, Grem1, Acvrl1, Wnt5a, Eng, Ror2, Smad6, Tmem100, Hjv, Msx1, Vsir, Kdr
GO:0002687	positive regulation of leukocyte migration	11/233	154/17840	0.0000058148743604186	0.000215620240172694	0.000147953156241167	29220/360457/24832/64566/29302/60669/58949/29473/24326/306748/25476	11	Thbs4, Vegfd, Thy1, Wnt5a, Itgb3, Cmklr1, Ptafr, Aoc3, Ednra, Cxcl14, Lgals9
GO:0050679	positive regulation of epithelial cell proliferation	13/233	221/17840	0.00000705171001153044	0.000253826256991638	0.000174169158835536	29220/25694/29348/25237/64566/683470/59327/25443/29302/24482/25589/24498/445269	13	Thbs4, Has2, Fgf7, Acvrl1, Wnt5a, Gas1, Twist2, Fgf10, Itgb3, Igf1, Kdr, Il6, C5ar2
GO:0050921	positive regulation of chemotaxis	11/233	157/17840	0.00000699750189194996	0.000253826256991638	0.000174169158835536	29220/360457/292401/64566/25443/24629/60669/24326/306748/25589/25476	11	Thbs4, Vegfd, Smoc2, Wnt5a, Fgf10, Pdgfrb, Cmklr1, Ednra, Cxcl14, Kdr, Lgals9
GO:0001974	blood vessel remodeling	7/233	55/17840	0.0000070526500172016	0.000253826256991638	0.000174169158835536	25237/25181/25443/171356/24482/117505/364706	7	Acvrl1, Bgn, Fgf10, Foxc2, Igf1, Csrp3, Foxc1
GO:0031589	cell-substrate adhesion	17/233	368/17840	0.00000727862022615175	0.000256921296636568	0.000176292896773088	29393/24832/25694/50566/366474/292401/304021/25237/364786/312566/304913/367100/29302/316638/298185/25589/688400	17	Col1a1, Thy1, Has2, Grem1, Col16a1, Smoc2, Col8a1, Acvrl1, Itga8, Adamts9, Tnn, Smad6, Itgb3, Sned1, Frem1, Kdr, Edil3
GO:0001756	somitogenesis	8/233	77/17840	0.00000727509207020413	0.000256921296636568	0.000176292896773088	64566/306782/29279/293618/116676/84010/171356/364706	8	Wnt5a, Ror2, Meox2, Ifitm1, Aldh1a2, Dll1, Foxc2, Foxc1
GO:0001935	endothelial cell proliferation	11/233	158/17840	0.00000743578229647934	0.000257516573682789	0.000176701360828948	29220/25237/497811/64566/497010/116676/113984/29302/114587/24482/25589	11	Thbs4, Acvrl1, Xdh, Wnt5a, Eng, Aldh1a2, Nr2f2, Itgb3, Dlk1, Igf1, Kdr
GO:0010634	positive regulation of epithelial cell migration	11/233	158/17840	0.00000743578229647934	0.000257516573682789	0.000176701360828948	25694/25240/292401/29348/64566/192270/25443/29302/171356/24482/25589	11	Has2, Aqp1, Smoc2, Fgf7, Wnt5a, Plpp3, Fgf10, Itgb3, Foxc2, Igf1, Kdr
GO:0032635	interleukin-6 production	11/233	160/17840	0.00000838463887702164	0.000285000086273578	0.00019555985217069	289104/360457/64566/361749/24446/171569/58949/64357/25476/24498/445269	11	Prg4, Vegfd, Wnt5a, Il33, Hgf, Spon2, Ptafr, Cd200r1, Lgals9, Il6, C5ar2
GO:0032675	regulation of interleukin-6 production	11/233	160/17840	0.00000838463887702164	0.000285000086273578	0.00019555985217069	289104/360457/64566/361749/24446/171569/58949/64357/25476/24498/445269	11	Prg4, Vegfd, Wnt5a, Il33, Hgf, Spon2, Ptafr, Cd200r1, Lgals9, Il6, C5ar2
GO:0030595	leukocyte chemotaxis	13/233	225/17840	0.00000855960429592405	0.000288278049269148	0.000197809107485719	29220/360457/50566/64566/50672/60669/94199/60665/685004/24326/306748/25476/445269	13	Thbs4, Vegfd, Grem1, Wnt5a, Ednrb, Cmklr1, Dpep1, Cxcl6, Itga9, Ednra, Cxcl14, Lgals9, C5ar2
GO:0042692	muscle cell differentiation	18/233	414/17840	0.0000089630674376571	0.000297228189787955	0.000203950467580202	25267/50566/361673/54410/305897/497010/364786/314981/25443/50672/24629/25546/84010/24482/81710/25166/287129/117505	18	Pdgfra, Grem1, Ifitm3, Enpp3, Nfatc4, Eng, Itga8, Col14a1, Fgf10, Ednrb, Pdgfrb, Shox2, Dll1, Igf1, Msx1, Casp1, Tmem204, Csrp3
GO:0010463	mesenchymal cell proliferation	7/233	57/17840	0.00000898728658852167	0.000297228189787955	0.000203950467580202	29348/64566/683470/25546/81710/25589/64637	7	Fgf7, Wnt5a, Gas1, Shox2, Msx1, Kdr, Hand2
GO:0035282	segmentation	9/233	105/17840	0.0000095942310856489	0.000314468056387653	0.00021578002808231	64566/306782/29279/293618/116676/25507/84010/171356/364706	9	Wnt5a, Ror2, Meox2, Ifitm1, Aldh1a2, Pcsk6, Dll1, Foxc2, Foxc1
GO:0051384	response to glucocorticoid	15/233	300/17840	0.0000100100782757169	0.000325194666815548	0.000223140356905362	64317/25426/25240/60582/64566/24653/25742/25375/83467/58949/25333/24482/29717/25557/24498	15	Gpx3, Cyp1b1, Aqp1, Il1rn, Wnt5a, Pla2g4a, S100b, Aldh3a1, Slit3, Ptafr, Mgp, Igf1, Cacna1g, Star, Il6
GO:0072006	nephron development	11/233	164/17840	0.000010603123786172	0.000341439187886292	0.000234286936475619	25267/50566/25240/64017/29302/24629/302993/84010/171356/306664/364706	11	Pdgfra, Grem1, Aqp1, Enpep, Itgb3, Pdgfrb, Sox8, Dll1, Foxc2, Adamts16, Foxc1
GO:0035296	regulation of tube diameter	11/233	167/17840	0.0000125864546511684	0.000398317888141716	0.000273315662252685	25245/94204/29595/50672/24239/24221/58949/171356/29717/24326/364706	11	Bdkrb2, Ece1, Htr2a, Ednrb, Cacna1c, Avp, Ptafr, Foxc2, Cacna1g, Ednra, Foxc1
GO:0097746	blood vessel diameter maintenance	11/233	167/17840	0.0000125864546511684	0.000398317888141716	0.000273315662252685	25245/94204/29595/50672/24239/24221/58949/171356/29717/24326/364706	11	Bdkrb2, Ece1, Htr2a, Ednrb, Cacna1c, Avp, Ptafr, Foxc2, Cacna1g, Ednra, Foxc1
GO:0050727	regulation of inflammatory response	16/233	346/17840	0.0000134237390524529	0.00041761479713182	0.000286556713224977	64566/54410/24653/361749/24446/50672/58813/24482/24523/501043/29473/24326/25166/64357/25476/24498	16	Wnt5a, Enpp3, Pla2g4a, Il33, Hgf, Ednrb, Nt5e, Igf1, Klk1, Il20rb, Aoc3, Ednra, Casp1, Cd200r1, Lgals9, Il6
GO:0035150	regulation of tube size	11/233	168/17840	0.0000133155657152933	0.00041761479713182	0.000286556713224977	25245/94204/29595/50672/24239/24221/58949/171356/29717/24326/364706	11	Bdkrb2, Ece1, Htr2a, Ednrb, Cacna1c, Avp, Ptafr, Foxc2, Cacna1g, Ednra, Foxc1
GO:0048863	stem cell differentiation	13/233	235/17840	0.0000136382893826903	0.000420724036334925	0.000288690194540273	25267/50566/116676/50672/302993/171356/81710/114500/24326/690899/317715/64637/364706	13	Pdgfra, Grem1, Aldh1a2, Ednrb, Sox8, Foxc2, Msx1, Gbx2, Ednra, Vsir, Gsc, Hand2, Foxc1
GO:0001569	branching involved in blood vessel morphogenesis	6/233	41/17840	0.0000142756959468391	0.000436717331840386	0.000299664389480578	305897/497010/171356/114500/24326/25589	6	Nfatc4, Eng, Foxc2, Gbx2, Ednra, Kdr
GO:0060840	artery development	9/233	111/17840	0.0000150766905090355	0.000457409345939417	0.000313862726299452	25237/497010/312566/367100/24629/171356/84409/64637/364706	9	Acvrl1, Eng, Adamts9, Smad6, Pdgfrb, Foxc2, Robo2, Hand2, Foxc1
GO:0032640	tumor necrosis factor production	11/233	171/17840	0.0000157274584297396	0.000469394308094098	0.000322086504256456	64566/305897/59327/361749/171569/58949/24482/690899/25476/24498/445269	11	Wnt5a, Nfatc4, Twist2, Il33, Spon2, Ptafr, Igf1, Vsir, Lgals9, Il6, C5ar2
GO:0032680	regulation of tumor necrosis factor production	11/233	171/17840	0.0000157274584297396	0.000469394308094098	0.000322086504256456	64566/305897/59327/361749/171569/58949/24482/690899/25476/24498/445269	11	Wnt5a, Nfatc4, Twist2, Il33, Spon2, Ptafr, Igf1, Vsir, Lgals9, Il6, C5ar2
GO:0071706	tumor necrosis factor superfamily cytokine production	11/233	173/17840	0.0000175383140697152	0.000511831272491474	0.000351205676087714	64566/305897/59327/361749/171569/58949/24482/690899/25476/24498/445269	11	Wnt5a, Nfatc4, Twist2, Il33, Spon2, Ptafr, Igf1, Vsir, Lgals9, Il6, C5ar2
GO:1903555	regulation of tumor necrosis factor superfamily cytokine production	11/233	173/17840	0.0000175383140697152	0.000511831272491474	0.000351205676087714	64566/305897/59327/361749/171569/58949/24482/690899/25476/24498/445269	11	Wnt5a, Nfatc4, Twist2, Il33, Spon2, Ptafr, Igf1, Vsir, Lgals9, Il6, C5ar2
GO:0048706	embryonic skeletal system development	10/233	142/17840	0.0000175676219923524	0.000511831272491474	0.000351205676087714	29393/25267/64566/683470/59327/114587/25546/171356/296499/317715	10	Col1a1, Pdgfra, Wnt5a, Gas1, Twist2, Dlk1, Shox2, Foxc2, Dlx2, Gsc
GO:0014032	neural crest cell development	8/233	87/17840	0.0000180633624459326	0.000522130736527705	0.000358272907858406	116676/50672/302993/171356/114500/24326/64637/364706	8	Aldh1a2, Ednrb, Sox8, Foxc2, Gbx2, Ednra, Hand2, Foxc1
GO:0048839	inner ear development	13/233	242/17840	0.0000186171011657438	0.000533932643589419	0.000366371078039679	25267/64566/364786/306782/25443/291555/24629/304988/84010/24482/282836/114500/306748	13	Pdgfra, Wnt5a, Itga8, Ror2, Fgf10, Atp8b1, Pdgfrb, Mnda, Dll1, Igf1, Cthrc1, Gbx2, Cxcl14
GO:0043171	peptide catabolic process	5/233	26/17840	0.0000191408601147318	0.000544698430086669	0.000373758288490846	81641/94204/64017/94199/156275	5	Anpep, Ece1, Enpep, Dpep1, Ggt7
GO:0001823	mesonephros development	9/233	115/17840	0.0000200560268644903	0.00056635134322726	0.000388615969932998	50566/25443/367100/290655/302993/171356/84409/306664/364706	9	Grem1, Fgf10, Smad6, Crlf1, Sox8, Foxc2, Robo2, Adamts16, Foxc1
GO:0060041	retina development in camera-type eye	12/233	209/17840	0.0000203010527464086	0.000568894386504319	0.000390360941921701	25267/24832/25426/25237/360652/24629/313713/302993/84010/304823/29475/296499	12	Pdgfra, Thy1, Cyp1b1, Acvrl1, Sdk2, Pdgfrb, Casz1, Sox8, Dll1, Igfn1, Dio3, Dlx2
GO:0045165	cell fate commitment	14/233	281/17840	0.0000206609380549063	0.000574593209087583	0.00039427132986755	312478/64566/683470/306782/25443/113984/313713/302993/84010/171356/25589/296499/24498/317715	14	Loxl3, Wnt5a, Gas1, Ror2, Fgf10, Nr2f2, Casz1, Sox8, Dll1, Foxc2, Kdr, Dlx2, Il6, Gsc
GO:0048015	phosphatidylinositol-mediated signaling	11/233	177/17840	0.0000217086201714115	0.000594718989919788	0.000408081131737531	25267/29139/306782/24446/29595/29496/24629/58949/24482/25589/25339	11	Pdgfra, Dcn, Ror2, Hgf, Htr2a, Erbb3, Pdgfrb, Ptafr, Igf1, Kdr, Npr3
GO:0048010	vascular endothelial growth factor receptor signaling pathway	6/233	44/17840	0.0000216912987978205	0.000594718989919788	0.000408081131737531	360457/25443/171356/25589/287129/364706	6	Vegfd, Fgf10, Foxc2, Kdr, Tmem204, Foxc1
GO:0090100	positive regulation of transmembrane receptor protein serine/threonine kinase signaling pathway	9/233	117/17840	0.00002302961349706	0.000626234897390424	0.000429706550475357	25237/497010/364786/81710/690899/498642/25589/25476/246060	9	Acvrl1, Eng, Itga8, Msx1, Vsir, Rbpms, Kdr, Lgals9, Cdkn1c
GO:0001818	negative regulation of cytokine production	14/233	285/17840	0.0000241632763770659	0.000652230791030947	0.000447544275312064	289104/293135/59327/361749/24446/60669/84010/24482/501043/690899/64357/25476/24498/445269	14	Prg4, Lrrc32, Twist2, Il33, Hgf, Cmklr1, Dll1, Igf1, Il20rb, Vsir, Cd200r1, Lgals9, Il6, C5ar2
GO:0048144	fibroblast proliferation	9/233	118/17840	0.0000246516250503152	0.00066055558802706	0.000453256540494847	25267/24832/25240/64566/25443/29302/24629/24482/24326	9	Pdgfra, Thy1, Aqp1, Wnt5a, Fgf10, Itgb3, Pdgfrb, Igf1, Ednra
GO:0071214	cellular response to abiotic stimulus	17/233	405/17840	0.0000250616642593701	0.000661880356087394	0.000454165562837355	29393/25240/24590/25245/305897/497010/361749/29302/58949/24482/314386/171045/307380/24326/29639/25166/25272	17	Col1a1, Aqp1, Mme, Bdkrb2, Nfatc4, Eng, Il33, Itgb3, Ptafr, Igf1, Gpr68, Mmp3, Piezo2, Ednra, Fxyd2, Casp1, Mapk10
GO:0104004	cellular response to environmental stimulus	17/233	405/17840	0.0000250616642593701	0.000661880356087394	0.000454165562837355	29393/25240/24590/25245/305897/497010/361749/29302/58949/24482/314386/171045/307380/24326/29639/25166/25272	17	Col1a1, Aqp1, Mme, Bdkrb2, Nfatc4, Eng, Il33, Itgb3, Ptafr, Igf1, Gpr68, Mmp3, Piezo2, Ednra, Fxyd2, Casp1, Mapk10
GO:0048017	inositol lipid-mediated signaling	11/233	180/17840	0.0000253754785180562	0.00066538129742703	0.000456567820253447	25267/29139/306782/24446/29595/29496/24629/58949/24482/25589/25339	11	Pdgfra, Dcn, Ror2, Hgf, Htr2a, Erbb3, Pdgfrb, Ptafr, Igf1, Kdr, Npr3
GO:0010838	positive regulation of keratinocyte proliferation	4/233	14/17840	0.0000256108897180367	0.000666791320247608	0.000457535342256527	25694/29348/59327/25443	4	Has2, Fgf7, Twist2, Fgf10
GO:0045667	regulation of osteoblast differentiation	10/233	149/17840	0.0000266662202270157	0.000689378129953341	0.000473033839905474	50566/59327/304913/367100/689008/304988/24482/282836/24498/64637	10	Grem1, Twist2, Tnn, Smad6, Fbn2, Mnda, Igf1, Cthrc1, Il6, Hand2
GO:0035265	organ growth	12/233	215/17840	0.0000268649468866968	0.000689658881266181	0.000473226484356756	25267/29348/314981/25443/29158/24629/24239/84010/171356/24482/25589/364706	12	Pdgfra, Fgf7, Col14a1, Fgf10, Fbln5, Pdgfrb, Cacna1c, Dll1, Foxc2, Igf1, Kdr, Foxc1
GO:0014031	mesenchymal cell development	8/233	92/17840	0.000027208915804709	0.000693638402215881	0.00047595713099904	116676/50672/302993/171356/114500/24326/64637/364706	8	Aldh1a2, Ednrb, Sox8, Foxc2, Gbx2, Ednra, Hand2, Foxc1
GO:0046660	female sex differentiation	11/233	182/17840	0.0000281073494139624	0.000705449048727295	0.000484061297969696	25267/294337/29348/64566/24653/25443/83467/84409/689388/25589/364706	11	Pdgfra, Col6a1, Fgf7, Wnt5a, Pla2g4a, Fgf10, Slit3, Robo2, Ptx3, Kdr, Foxc1
GO:0048593	camera-type eye morphogenesis	10/233	150/17840	0.0000282487088430706	0.000705449048727295	0.000484061297969696	24832/25240/304021/360652/313713/302993/84010/304823/29475/25589	10	Thy1, Aqp1, Col8a1, Sdk2, Casz1, Sox8, Dll1, Igfn1, Dio3, Kdr
GO:0042698	ovulation cycle	9/233	120/17840	0.0000281881292698171	0.000705449048727295	0.000484061297969696	25267/25426/25694/64566/24653/282821/83467/84409/689388	9	Pdgfra, Cyp1b1, Has2, Wnt5a, Pla2g4a, Has1, Slit3, Robo2, Ptx3
GO:0048864	stem cell development	8/233	93/17840	0.0000294387853425326	0.000730201222921873	0.000501045613973546	116676/50672/302993/171356/114500/24326/64637/364706	8	Aldh1a2, Ednrb, Sox8, Foxc2, Gbx2, Ednra, Hand2, Foxc1
GO:0032103	positive regulation of response to external stimulus	17/233	414/17840	0.0000330700355664684	0.000814765775600707	0.000559071671568766	29220/360457/292401/64566/24653/361749/25443/24629/60669/304988/24523/29473/24326/306748/25589/25476/24498	17	Thbs4, Vegfd, Smoc2, Wnt5a, Pla2g4a, Il33, Fgf10, Pdgfrb, Cmklr1, Mnda, Klk1, Aoc3, Ednra, Cxcl14, Kdr, Lgals9, Il6
GO:0042445	hormone metabolic process	12/233	220/17840	0.0000336745750071767	0.000818671290406263	0.000561751537066392	25267/25426/498398/94204/29175/116676/25507/24296/25061/24482/29475/25557	12	Pdgfra, Cyp1b1, Selenom, Ece1, Ctsk, Aldh1a2, Pcsk6, Cyp1a1, Crabp1, Igf1, Dio3, Star
GO:0072012	glomerulus vasculature development	5/233	29/17840	0.0000334693823128606	0.000818671290406263	0.000561751537066392	25267/25240/29302/24629/171356	5	Pdgfra, Aqp1, Itgb3, Pdgfrb, Foxc2
GO:0033690	positive regulation of osteoblast proliferation	4/233	15/17840	0.0000345666252310061	0.000834829481730417	0.000572838879347629	29158/29302/302993/282836	4	Fbln5, Itgb3, Sox8, Cthrc1
GO:0030324	lung development	13/233	258/17840	0.0000363614249904404	0.000861179297676817	0.000590919456720705	25267/24590/312478/29348/64566/116676/25443/287899/24629/25333/24482/25166/25589	13	Pdgfra, Mme, Loxl3, Fgf7, Wnt5a, Aldh1a2, Fgf10, Adamts2, Pdgfrb, Mgp, Igf1, Casp1, Kdr
GO:0071560	cellular response to transforming growth factor beta stimulus	13/233	258/17840	0.0000363614249904404	0.000861179297676817	0.000590919456720705	83727/29393/29237/25237/64566/293135/497010/364786/315761/367100/689008/25557/246060	13	Fbn1, Col1a1, Penk, Acvrl1, Wnt5a, Lrrc32, Eng, Itga8, Cilp, Smad6, Fbn2, Star, Cdkn1c
GO:0003197	endocardial cushion development	6/233	48/17840	0.000036101476603614	0.000861179297676817	0.000590919456720705	25237/497010/29496/497979/81710/84409	6	Acvrl1, Eng, Erbb3, Tmem100, Msx1, Robo2
GO:0097529	myeloid leukocyte migration	12/233	222/17840	0.0000367916370771337	0.000865782690449729	0.00059407818843172	29220/360457/50566/306782/50672/60669/94199/60665/685004/24326/64357/445269	12	Thbs4, Vegfd, Grem1, Ror2, Ednrb, Cmklr1, Dpep1, Cxcl6, Itga9, Ednra, Cd200r1, C5ar2
GO:1905330	regulation of morphogenesis of an epithelium	7/233	71/17840	0.0000387207980653314	0.000905376112725041	0.000621246193565793	25267/50566/29348/64566/25443/24446/302993	7	Pdgfra, Grem1, Fgf7, Wnt5a, Fgf10, Hgf, Sox8
GO:0030323	respiratory tube development	13/233	261/17840	0.0000409760716186183	0.000952045309569289	0.000653269416278171	25267/24590/312478/29348/64566/116676/25443/287899/24629/25333/24482/25166/25589	13	Pdgfra, Mme, Loxl3, Fgf7, Wnt5a, Aldh1a2, Fgf10, Adamts2, Pdgfrb, Mgp, Igf1, Casp1, Kdr
GO:0032835	glomerulus development	7/233	72/17840	0.000042419404722647	0.000979381350546146	0.000672026716327668	25267/25240/64017/29302/24629/171356/364706	7	Pdgfra, Aqp1, Enpep, Itgb3, Pdgfrb, Foxc2, Foxc1
GO:0002688	regulation of leukocyte chemotaxis	9/233	127/17840	0.0000441510031910171	0.0010129895794639	0.000695087833132262	29220/360457/50566/64566/60669/24326/306748/25476/445269	9	Thbs4, Vegfd, Grem1, Wnt5a, Cmklr1, Ednra, Cxcl14, Lgals9, C5ar2
GO:0070374	positive regulation of ERK1 and ERK2 cascade	12/233	227/17840	0.0000457026132448757	0.00104207635541577	0.000715046443249346	25267/56820/25443/29595/29302/24629/24326/25589/25476/24498/64637/445269	12	Pdgfra, Ramp3, Fgf10, Htr2a, Itgb3, Pdgfrb, Ednra, Kdr, Lgals9, Il6, Hand2, C5ar2
GO:0072073	kidney epithelium development	10/233	159/17840	0.0000464976534884492	0.0010493405055897	0.000720030919404194	50566/25240/367100/290655/302993/84010/171356/84409/306664/364706	10	Grem1, Aqp1, Smad6, Crlf1, Sox8, Dll1, Foxc2, Robo2, Adamts16, Foxc1
GO:0061437	renal system vasculature development	5/233	31/17840	0.000046878736833754	0.0010493405055897	0.000720030919404194	25267/25240/29302/24629/171356	5	Pdgfra, Aqp1, Itgb3, Pdgfrb, Foxc2
GO:0061440	kidney vasculature development	5/233	31/17840	0.000046878736833754	0.0010493405055897	0.000720030919404194	25267/25240/29302/24629/171356	5	Pdgfra, Aqp1, Itgb3, Pdgfrb, Foxc2
GO:0070371	ERK1 and ERK2 cascade	15/233	343/17840	0.0000476021467012822	0.00105907563963883	0.00072671092220841	25267/56820/94204/25443/29595/29302/24629/24221/24482/24326/25589/25476/24498/64637/445269	15	Pdgfra, Ramp3, Ece1, Fgf10, Htr2a, Itgb3, Pdgfrb, Avp, Igf1, Ednra, Kdr, Lgals9, Il6, Hand2, C5ar2
GO:0071559	response to transforming growth factor beta	13/233	266/17840	0.0000498066783704265	0.00108833521605855	0.000746788103636783	83727/29393/29237/25237/64566/293135/497010/364786/315761/367100/689008/25557/246060	13	Fbn1, Col1a1, Penk, Acvrl1, Wnt5a, Lrrc32, Eng, Itga8, Cilp, Smad6, Fbn2, Star, Cdkn1c
GO:0007200	phospholipase C-activating G protein-coupled receptor signaling pathway	8/233	100/17840	0.0000497441768480718	0.00108833521605855	0.000746788103636783	29595/50672/60669/66025/56813/24326/445269/25339	8	Htr2a, Ednrb, Cmklr1, Lpar3, Pth1r, Ednra, C5ar2, Npr3
GO:0070664	negative regulation of leukocyte proliferation	8/233	100/17840	0.0000497441768480718	0.00108833521605855	0.000746788103636783	50566/54410/293135/361749/304988/501043/690899/25476	8	Grem1, Enpp3, Lrrc32, Il33, Mnda, Il20rb, Vsir, Lgals9
GO:0048146	positive regulation of fibroblast proliferation	7/233	74/17840	0.0000506879740038633	0.00109456207393048	0.00075106081604486	25267/25240/64566/25443/29302/24629/24482	7	Pdgfra, Aqp1, Wnt5a, Fgf10, Itgb3, Pdgfrb, Igf1
GO:1904888	cranial skeletal system development	7/233	74/17840	0.0000506879740038633	0.00109456207393048	0.00075106081604486	25267/683470/59327/171356/24482/298185/296499	7	Pdgfra, Gas1, Twist2, Foxc2, Igf1, Frem1, Dlx2
GO:0060021	roof of mouth development	8/233	101/17840	0.0000534232129693279	0.00114688078836493	0.00078696059486366	25267/312478/64566/293135/683470/29279/81710/64637	8	Pdgfra, Loxl3, Wnt5a, Lrrc32, Gas1, Meox2, Msx1, Hand2
GO:0007548	sex differentiation	16/233	388/17840	0.0000537587917219326	0.00114737514192567	0.000787299807775916	25267/294337/25426/29348/64566/24653/306782/25443/24629/302993/83467/84409/689388/25589/25557/364706	16	Pdgfra, Col6a1, Cyp1b1, Fgf7, Wnt5a, Pla2g4a, Ror2, Fgf10, Pdgfrb, Sox8, Slit3, Robo2, Ptx3, Kdr, Star, Foxc1
GO:0009952	anterior/posterior pattern specification	12/233	232/17840	0.00005642618302747	0.00119734403406845	0.000821587197960058	64566/306782/29279/293618/116676/113984/25507/84010/171356/81710/114500/364706	12	Wnt5a, Ror2, Meox2, Ifitm1, Aldh1a2, Nr2f2, Pcsk6, Dll1, Foxc2, Msx1, Gbx2, Foxc1
GO:0051145	smooth muscle cell differentiation	7/233	76/17840	0.0000602322846031904	0.00127076274010524	0.000871965257443646	54410/305897/497010/364786/25443/50672/287129	7	Enpp3, Nfatc4, Eng, Itga8, Fgf10, Ednrb, Tmem204
GO:0050654	chondroitin sulfate proteoglycan metabolic process	5/233	33/17840	0.0000641035150637545	0.00134470859313739	0.00092270503186505	29139/25181/304322/306375/24482	5	Dcn, Bgn, Chst12, Csgalnact1, Igf1
GO:0048844	artery morphogenesis	7/233	78/17840	0.0000711981769397793	0.00148504833832915	0.00101900261612974	25237/497010/312566/24629/171356/64637/364706	7	Acvrl1, Eng, Adamts9, Pdgfrb, Foxc2, Hand2, Foxc1
GO:0035270	endocrine system development	10/233	168/17840	0.0000739803212238534	0.00153359618137202	0.00105231491835675	25267/25426/64566/116676/25443/24629/84010/81710/24498/246060	10	Pdgfra, Cyp1b1, Wnt5a, Aldh1a2, Fgf10, Pdgfrb, Dll1, Msx1, Il6, Cdkn1c
GO:0003203	endocardial cushion morphogenesis	5/233	34/17840	0.0000743612422457693	0.00153359618137202	0.00105231491835675	25237/497010/497979/81710/84409	5	Acvrl1, Eng, Tmem100, Msx1, Robo2
GO:0060042	retina morphogenesis in camera-type eye	7/233	80/17840	0.0000837421791063965	0.00171741642178537	0.00117844771891565	24832/360652/313713/302993/84010/304823/29475	7	Thy1, Sdk2, Casz1, Sox8, Dll1, Igfn1, Dio3
GO:0042471	ear morphogenesis	9/233	138/17840	0.0000843504976683083	0.00172028153855755	0.00118041368959217	64566/364786/683470/306782/25443/81710/282836/114500/317715	9	Wnt5a, Itga8, Gas1, Ror2, Fgf10, Msx1, Cthrc1, Gbx2, Gsc
GO:0030212	hyaluronan metabolic process	5/233	35/17840	0.0000858378066356482	0.00174094247601914	0.00119459070240829	309400/25694/24446/282821/25589	5	Cemip2, Has2, Hgf, Has1, Kdr
GO:0070372	regulation of ERK1 and ERK2 cascade	14/233	321/17840	0.0000876544430449989	0.00175835770720323	0.00120654059365362	25267/56820/94204/25443/29595/29302/24629/24482/24326/25589/25476/24498/64637/445269	14	Pdgfra, Ramp3, Ece1, Fgf10, Htr2a, Itgb3, Pdgfrb, Igf1, Ednra, Kdr, Lgals9, Il6, Hand2, C5ar2
GO:0002673	regulation of acute inflammatory response	6/233	56/17840	0.0000875609769585167	0.00175835770720323	0.00120654059365362	24653/50672/24523/501043/29473/24498	6	Pla2g4a, Ednrb, Klk1, Il20rb, Aoc3, Il6
GO:0003151	outflow tract morphogenesis	7/233	81/17840	0.0000906578766065269	0.00180872317947044	0.0012411001070905	64566/497010/367100/171356/84409/64637/364706	7	Wnt5a, Eng, Smad6, Foxc2, Robo2, Hand2, Foxc1
GO:0140448	signaling receptor ligand precursor processing	4/233	19/17840	0.0000942021856506871	0.00186927688391174	0.00128265052780708	24590/94204/25507/25166	4	Mme, Ece1, Pcsk6, Casp1
GO:0008406	gonad development	14/233	324/17840	0.0000967261289637411	0.00190904096465534	0.00130993563446651	25267/294337/25426/29348/64566/24653/24629/302993/83467/84409/689388/25589/25557/364706	14	Pdgfra, Col6a1, Cyp1b1, Fgf7, Wnt5a, Pla2g4a, Pdgfrb, Sox8, Slit3, Robo2, Ptx3, Kdr, Star, Foxc1
GO:0001657	ureteric bud development	8/233	110/17840	0.0000979526884321155	0.0019126825491186	0.00131243439763747	50566/367100/290655/302993/171356/84409/306664/364706	8	Grem1, Smad6, Crlf1, Sox8, Foxc2, Robo2, Adamts16, Foxc1
GO:0007229	integrin-mediated signaling pathway	8/233	110/17840	0.0000979526884321155	0.0019126825491186	0.00131243439763747	24832/312478/364786/312566/192270/287899/29302/685004	8	Thy1, Loxl3, Itga8, Adamts9, Plpp3, Adamts2, Itgb3, Itga9
GO:0009954	proximal/distal pattern formation	5/233	36/17840	0.0000986292933145104	0.00191570442199771	0.00131450793039055	50566/116676/25443/84010/296499	5	Grem1, Aldh1a2, Fgf10, Dll1, Dlx2
GO:0001894	tissue homeostasis	13/233	285/17840	0.000100230574045519	0.00193656019642685	0.0013288186354068	29348/25245/314981/29175/24653/29302/24629/114587/56813/501043/25589/24498/364706	13	Fgf7, Bdkrb2, Col14a1, Ctsk, Pla2g4a, Itgb3, Pdgfrb, Dlk1, Pth1r, Il20rb, Kdr, Il6, Foxc1
GO:0045785	positive regulation of cell adhesion	17/233	454/17840	0.000103006010585021	0.0019797647374744	0.00135846449892507	24832/25694/366474/292401/304021/64566/192270/307171/29302/58949/171356/24482/690899/25589/25476/24498/688400	17	Thy1, Has2, Col16a1, Smoc2, Col8a1, Wnt5a, Plpp3, Apbb1ip, Itgb3, Ptafr, Foxc2, Igf1, Vsir, Kdr, Lgals9, Il6, Edil3
GO:0072163	mesonephric epithelium development	8/233	111/17840	0.000104389659144588	0.00198556703999887	0.00136244589218979	50566/367100/290655/302993/171356/84409/306664/364706	8	Grem1, Smad6, Crlf1, Sox8, Foxc2, Robo2, Adamts16, Foxc1
GO:0072164	mesonephric tubule development	8/233	111/17840	0.000104389659144588	0.00198556703999887	0.00136244589218979	50566/367100/290655/302993/171356/84409/306664/364706	8	Grem1, Smad6, Crlf1, Sox8, Foxc2, Robo2, Adamts16, Foxc1
GO:0060324	face development	6/233	58/17840	0.000106808401481342	0.00202110124658766	0.00138682856616848	29393/25267/64566/59327/116676/81710	6	Col1a1, Pdgfra, Wnt5a, Twist2, Aldh1a2, Msx1
GO:0042310	vasoconstriction	8/233	112/17840	0.000111172696944441	0.00208221923715838	0.0014287661857575	25245/29595/50672/24239/24221/58949/29717/24326	8	Bdkrb2, Htr2a, Ednrb, Cacna1c, Avp, Ptafr, Cacna1g, Ednra
GO:0060349	bone morphogenesis	8/233	112/17840	0.000111172696944441	0.00208221923715838	0.0014287661857575	29393/25694/25546/306375/24482/81710/298185/364706	8	Col1a1, Has2, Shox2, Csgalnact1, Igf1, Msx1, Frem1, Foxc1
GO:0055123	digestive system development	10/233	177/17840	0.000114193399255409	0.00212793892724166	0.00146013788094146	25267/64566/116676/25443/50672/25546/24296/24482/25166/246060	10	Pdgfra, Wnt5a, Aldh1a2, Fgf10, Ednrb, Shox2, Cyp1a1, Igf1, Casp1, Cdkn1c
GO:0045137	development of primary sexual characteristics	14/233	330/17840	0.000117346081614617	0.00216471088244854	0.00148536986672192	25267/294337/25426/29348/64566/24653/24629/302993/83467/84409/689388/25589/25557/364706	14	Pdgfra, Col6a1, Cyp1b1, Fgf7, Wnt5a, Pla2g4a, Pdgfrb, Sox8, Slit3, Robo2, Ptx3, Kdr, Star, Foxc1
GO:0003206	cardiac chamber morphogenesis	9/233	144/17840	0.000116961935066102	0.00216471088244854	0.00148536986672192	64566/497010/367100/25546/83467/171356/84409/64637/364706	9	Wnt5a, Eng, Smad6, Shox2, Slit3, Foxc2, Robo2, Hand2, Foxc1
GO:0035051	cardiocyte differentiation	10/233	179/17840	0.000125281669675413	0.0022995450468922	0.00157788966070138	25267/50566/361673/314981/24629/25546/84010/24482/117505/64637	10	Pdgfra, Grem1, Ifitm3, Col14a1, Pdgfrb, Shox2, Dll1, Igf1, Csrp3, Hand2
GO:0021700	developmental maturation	14/233	333/17840	0.000129015982025754	0.0023563068160027	0.00161683815128374	50566/64566/305897/116676/50672/302993/304554/56813/361549/24482/100361444/25589/252916/246060	14	Grem1, Wnt5a, Nfatc4, Aldh1a2, Ednrb, Sox8, Sez6l, Pth1r, Lgi4, Igf1, Angptl8, Kdr, Rab38, Cdkn1c
GO:0060541	respiratory system development	13/233	293/17840	0.000132081692330878	0.00240035590369631	0.00164706352135379	25267/24590/312478/29348/64566/116676/25443/287899/24629/25333/24482/25166/25589	13	Pdgfra, Mme, Loxl3, Fgf7, Wnt5a, Aldh1a2, Fgf10, Adamts2, Pdgfrb, Mgp, Igf1, Casp1, Kdr
GO:0048145	regulation of fibroblast proliferation	8/233	115/17840	0.000133743279244437	0.00241857920249422	0.00165956788816146	25267/24832/25240/64566/25443/29302/24629/24482	8	Pdgfra, Thy1, Aqp1, Wnt5a, Fgf10, Itgb3, Pdgfrb, Igf1
GO:0055007	cardiac muscle cell differentiation	9/233	147/17840	0.000136865579236338	0.00246290951655195	0.00168998622865097	25267/50566/361673/314981/24629/25546/84010/24482/117505	9	Pdgfra, Grem1, Ifitm3, Col14a1, Pdgfrb, Shox2, Dll1, Igf1, Csrp3
GO:0032613	interleukin-10 production	6/233	61/17840	0.000141827987874416	0.00251506766468432	0.00172577583093366	24446/84010/501043/690899/25476/24498	6	Hgf, Dll1, Il20rb, Vsir, Lgals9, Il6
GO:0032653	regulation of interleukin-10 production	6/233	61/17840	0.000141827987874416	0.00251506766468432	0.00172577583093366	24446/84010/501043/690899/25476/24498	6	Hgf, Dll1, Il20rb, Vsir, Lgals9, Il6
GO:0035272	exocrine system development	6/233	61/17840	0.000141827987874416	0.00251506766468432	0.00172577583093366	29348/25443/24446/24482/24498/364706	6	Fgf7, Fgf10, Hgf, Igf1, Il6, Foxc1
GO:0007494	midgut development	4/233	21/17840	0.000142504514915374	0.00251506766468432	0.00172577583093366	64566/116676/50672/25166	4	Wnt5a, Aldh1a2, Ednrb, Casp1
GO:0030513	positive regulation of BMP signaling pathway	5/233	39/17840	0.000145908454889411	0.00255061875190014	0.00175017008797174	25237/497010/81710/690899/25589	5	Acvrl1, Eng, Msx1, Vsir, Kdr
GO:0060219	camera-type eye photoreceptor cell differentiation	5/233	39/17840	0.000145908454889411	0.00255061875190014	0.00175017008797174	24832/360652/313713/302993/29475	5	Thy1, Sdk2, Casz1, Sox8, Dio3
GO:0070661	leukocyte proliferation	14/233	339/17840	0.000155405500171938	0.00270376109540847	0.00185525249145148	50566/689790/54410/293135/361749/25443/304988/24482/501043/690899/25476/24498/316164/25339	14	Grem1, Clec2dl1, Enpp3, Lrrc32, Il33, Fgf10, Mnda, Igf1, Il20rb, Vsir, Lgals9, Il6, Satb1, Npr3
GO:0070663	regulation of leukocyte proliferation	12/233	259/17840	0.000160173032964985	0.00277356228308707	0.00190314830131682	50566/689790/54410/293135/361749/25443/304988/24482/501043/690899/25476/24498	12	Grem1, Clec2dl1, Enpp3, Lrrc32, Il33, Fgf10, Mnda, Igf1, Il20rb, Vsir, Lgals9, Il6
GO:0060393	regulation of pathway-restricted SMAD protein phosphorylation	6/233	63/17840	0.000169827040210482	0.00292692518597502	0.00200838204706539	50566/25237/497010/367100/498642/25476	6	Grem1, Acvrl1, Eng, Smad6, Rbpms, Lgals9
GO:0007160	cell-matrix adhesion	11/233	223/17840	0.000174471899556064	0.00299292683771173	0.00205367071144939	24832/50566/366474/25237/364786/312566/304913/29302/316638/298185/25589	11	Thy1, Grem1, Col16a1, Acvrl1, Itga8, Adamts9, Tnn, Itgb3, Sned1, Frem1, Kdr
GO:0001666	response to hypoxia	16/233	430/17840	0.000176987585636224	0.00302196012497944	0.00207359261898401	360457/29237/25240/25245/25237/497010/94204/25742/25375/24296/24482/171045/29475/24326/25166/25589	16	Vegfd, Penk, Aqp1, Bdkrb2, Acvrl1, Eng, Ece1, S100b, Aldh3a1, Cyp1a1, Igf1, Mmp3, Dio3, Ednra, Casp1, Kdr
GO:0002683	negative regulation of immune system process	16/233	431/17840	0.000181706425532119	0.00308816800059448	0.00211902278897836	83727/24832/50566/312478/54410/293135/64023/361749/304988/24482/314386/501043/690899/64357/25476/445269	16	Fbn1, Thy1, Grem1, Loxl3, Enpp3, Lrrc32, Masp1, Il33, Mnda, Igf1, Gpr68, Il20rb, Vsir, Cd200r1, Lgals9, C5ar2
GO:0014074	response to purine-containing compound	11/233	225/17840	0.000188577524620716	0.00319017554323802	0.00218901778519221	29393/29237/25426/25240/25375/29172/58949/24482/25166/25557/24498	11	Col1a1, Penk, Cyp1b1, Aqp1, Aldh3a1, Aqp8, Ptafr, Igf1, Casp1, Star, Il6
GO:0006939	smooth muscle contraction	8/233	121/17840	0.000190286985603635	0.00320432809243552	0.00219872890656445	25245/29595/50672/24239/24221/58949/29717/24326	8	Bdkrb2, Htr2a, Ednrb, Cacna1c, Avp, Ptafr, Cacna1g, Ednra
GO:0048511	rhythmic process	15/233	392/17840	0.000208813433392631	0.00340708226983166	0.002337853695883	25267/25426/25694/64566/24653/29496/282821/83467/24482/84409/689388/25166/25557/24498/25272	15	Pdgfra, Cyp1b1, Has2, Wnt5a, Pla2g4a, Erbb3, Has1, Slit3, Igf1, Robo2, Ptx3, Casp1, Star, Il6, Mapk10
GO:0003018	vascular process in circulatory system	11/233	227/17840	0.000203638846252954	0.00340708226983166	0.002337853695883	25245/94204/29595/50672/24239/24221/58949/171356/29717/24326/364706	11	Bdkrb2, Ece1, Htr2a, Ednrb, Cacna1c, Avp, Ptafr, Foxc2, Cacna1g, Ednra, Foxc1
GO:0008585	female gonad development	9/233	155/17840	0.000204213140399163	0.00340708226983166	0.002337853695883	25267/294337/29348/24653/83467/84409/689388/25589/364706	9	Pdgfra, Col6a1, Fgf7, Pla2g4a, Slit3, Robo2, Ptx3, Kdr, Foxc1
GO:0072210	metanephric nephron development	5/233	42/17840	0.000208824165271622	0.00340708226983166	0.002337853695883	25267/50566/25240/24629/302993	5	Pdgfra, Grem1, Aqp1, Pdgfrb, Sox8
GO:0110110	positive regulation of animal organ morphogenesis	5/233	42/17840	0.000208824165271622	0.00340708226983166	0.002337853695883	64566/25443/302993/84409/24326	5	Wnt5a, Fgf10, Sox8, Robo2, Ednra
GO:0036303	lymph vessel morphogenesis	4/233	23/17840	0.000206560633691487	0.00340708226983166	0.002337853695883	25237/685899/171356/364706	4	Acvrl1, Svep1, Foxc2, Foxc1
GO:1900746	regulation of vascular endothelial growth factor signaling pathway	4/233	23/17840	0.000206560633691487	0.00340708226983166	0.002337853695883	29139/292401/497811/84010	4	Dcn, Smoc2, Xdh, Dll1
GO:0003407	neural retina development	7/233	93/17840	0.000216394691181289	0.00351497748374562	0.00241188866323625	24832/360652/313713/302993/304823/29475/296499	7	Thy1, Sdk2, Casz1, Sox8, Igfn1, Dio3, Dlx2
GO:0060389	pathway-restricted SMAD protein phosphorylation	6/233	66/17840	0.000219828394473926	0.00353942998295518	0.00242866734984351	50566/25237/497010/367100/498642/25476	6	Grem1, Acvrl1, Eng, Smad6, Rbpms, Lgals9
GO:0099637	neurotransmitter receptor transport	6/233	66/17840	0.000219828394473926	0.00353942998295518	0.00242866734984351	140694/171574/29302/25247/84016/25272	6	Dnm1, Dnm3, Itgb3, Nsg1, Grip1, Mapk10
GO:0030282	bone mineralization	8/233	125/17840	0.000237909525117356	0.00381382474544023	0.00261695009701601	50566/24653/306782/689008/114587/56813/25333/24482	8	Grem1, Pla2g4a, Ror2, Fbn2, Dlk1, Pth1r, Mgp, Igf1
GO:0010810	regulation of cell-substrate adhesion	11/233	232/17840	0.000245816408228137	0.00390241095704908	0.00267773571527002	29393/24832/25694/50566/366474/292401/304021/25237/29302/25589/688400	11	Col1a1, Thy1, Has2, Grem1, Col16a1, Smoc2, Col8a1, Acvrl1, Itgb3, Kdr, Edil3
GO:0035581	sequestering of extracellular ligand from receptor	3/233	10/17840	0.000246624718614924	0.00390241095704908	0.00267773571527002	83727/50566/689008	3	Fbn1, Grem1, Fbn2
GO:0046532	regulation of photoreceptor cell differentiation	3/233	10/17840	0.000246624718614924	0.00390241095704908	0.00267773571527002	313713/302993/296499	3	Casz1, Sox8, Dlx2
GO:0035904	aorta development	6/233	68/17840	0.000259138367297492	0.00408281951222786	0.00280152750369504	25237/497010/312566/367100/24629/84409	6	Acvrl1, Eng, Adamts9, Smad6, Pdgfrb, Robo2
GO:0003014	renal system process	8/233	127/17840	0.000265147340207286	0.00414193994000403	0.00284209444620845	25694/25240/81641/50672/24239/24221/24326/25339	8	Has2, Aqp1, Anpep, Ednrb, Cacna1c, Avp, Ednra, Npr3
GO:0090101	negative regulation of transmembrane receptor protein serine/threonine kinase signaling pathway	8/233	127/17840	0.000265147340207286	0.00414193994000403	0.00284209444620845	83727/50566/64566/497010/315761/367100/689008/310681	8	Fbn1, Grem1, Wnt5a, Eng, Cilp, Smad6, Fbn2, Hjv
GO:0046545	development of primary female sexual characteristics	9/233	161/17840	0.000271124563158726	0.00421736555659188	0.00289384959696178	25267/294337/29348/24653/83467/84409/689388/25589/364706	9	Pdgfra, Col6a1, Fgf7, Pla2g4a, Slit3, Robo2, Ptx3, Kdr, Foxc1
GO:0003205	cardiac chamber development	10/233	197/17840	0.000272862452583548	0.00422648971913166	0.00290011036656642	64566/497010/367100/25546/83467/171356/24482/84409/64637/364706	10	Wnt5a, Eng, Smad6, Shox2, Slit3, Foxc2, Igf1, Robo2, Hand2, Foxc1
GO:0030178	negative regulation of Wnt signaling pathway	9/233	162/17840	0.000283868531028975	0.0043784931823839	0.00300441129921423	50566/64566/305897/306782/304913/308068/282836/295445/317715	9	Grem1, Wnt5a, Nfatc4, Ror2, Tnn, Nkd2, Cthrc1, Dkk2, Gsc
GO:0003272	endocardial cushion formation	4/233	25/17840	0.000289102163996295	0.00440370972626722	0.0030217142539556	497010/497979/81710/84409	4	Eng, Tmem100, Msx1, Robo2
GO:0061298	retina vasculature development in camera-type eye	4/233	25/17840	0.000289102163996295	0.00440370972626722	0.0030217142539556	25267/25426/25237/24629	4	Pdgfra, Cyp1b1, Acvrl1, Pdgfrb
GO:1902547	regulation of cellular response to vascular endothelial growth factor stimulus	4/233	25/17840	0.000289102163996295	0.00440370972626722	0.0030217142539556	29139/292401/497811/84010	4	Dcn, Smoc2, Xdh, Dll1
GO:0050767	regulation of neurogenesis	16/233	450/17840	0.000294679938098195	0.00447012418495237	0.00306728617602862	24832/24590/64566/305897/361749/25546/302993/66025/84010/24482/84409/25589/25557/296499/24498/100910729	16	Thy1, Mme, Wnt5a, Nfatc4, Il33, Shox2, Sox8, Lpar3, Dll1, Igf1, Robo2, Kdr, Star, Dlx2, Il6, Islr2
GO:0050918	positive chemotaxis	6/233	70/17840	0.000303772309519049	0.00458908702981247	0.00314891547186088	360457/29348/64566/25443/24446/25589	6	Vegfd, Fgf7, Wnt5a, Fgf10, Hgf, Kdr
GO:0002526	acute inflammatory response	8/233	130/17840	0.000310744823754677	0.00467518134427631	0.00320799121330864	60582/25245/24653/50672/24523/501043/29473/24498	8	Il1rn, Bdkrb2, Pla2g4a, Ednrb, Klk1, Il20rb, Aoc3, Il6
GO:0001937	negative regulation of endothelial cell proliferation	5/233	46/17840	0.000322531070276142	0.00479356906471141	0.0032892258733041	25237/497811/497010/113984/114587	5	Acvrl1, Xdh, Eng, Nr2f2, Dlk1
GO:0006024	glycosaminoglycan biosynthetic process	5/233	46/17840	0.000322531070276142	0.00479356906471141	0.0032892258733041	25694/304322/24629/282821/306375	5	Has2, Chst12, Pdgfrb, Has1, Csgalnact1
GO:1902742	apoptotic process involved in development	5/233	46/17840	0.000322531070276142	0.00479356906471141	0.0032892258733041	83467/171356/84409/64637/364706	5	Slit3, Foxc2, Robo2, Hand2, Foxc1
GO:0071260	cellular response to mechanical stimulus	8/233	131/17840	0.00032729401333486	0.00483921249472768	0.00332054524075853	29393/25240/497010/361749/29302/307380/24326/25166	8	Col1a1, Aqp1, Eng, Il33, Itgb3, Piezo2, Ednra, Casp1
GO:0042733	embryonic digit morphogenesis	6/233	71/17840	0.000328238602884007	0.00483921249472768	0.00332054524075853	64566/683470/94204/306782/81710/64637	6	Wnt5a, Gas1, Ece1, Ror2, Msx1, Hand2
GO:0009169	purine ribonucleoside monophosphate catabolic process	3/233	11/17840	0.000335843521499446	0.004853864438679	0.00333059903418224	83585/497811/58813	3	Gda, Xdh, Nt5e
GO:0060346	bone trabecula formation	3/233	11/17840	0.000335843521499446	0.004853864438679	0.00333059903418224	29393/50566/689008	3	Col1a1, Grem1, Fbn2
GO:0060693	regulation of branching involved in salivary gland morphogenesis	3/233	11/17840	0.000335843521499446	0.004853864438679	0.00333059903418224	29348/25443/24446	3	Fgf7, Fgf10, Hgf
GO:1900115	extracellular regulation of signal transduction	3/233	11/17840	0.000335843521499446	0.004853864438679	0.00333059903418224	83727/50566/689008	3	Fbn1, Grem1, Fbn2
GO:1900116	extracellular negative regulation of signal transduction	3/233	11/17840	0.000335843521499446	0.004853864438679	0.00333059903418224	83727/50566/689008	3	Fbn1, Grem1, Fbn2
GO:0002690	positive regulation of leukocyte chemotaxis	7/233	100/17840	0.000338532233445776	0.00485449933195096	0.00333103468189039	29220/360457/64566/60669/24326/306748/25476	7	Thbs4, Vegfd, Wnt5a, Cmklr1, Ednra, Cxcl14, Lgals9
GO:2000679	positive regulation of transcription regulatory region DNA binding	4/233	26/17840	0.000338186037429307	0.00485449933195096	0.00333103468189039	24482/25476/64637/364706	4	Igf1, Lgals9, Hand2, Foxc1
GO:0009880	embryonic pattern specification	6/233	72/17840	0.000354222166353222	0.00505972596374583	0.00347185600689437	64566/29279/25443/367100/25507/84010	6	Wnt5a, Meox2, Fgf10, Smad6, Pcsk6, Dll1
GO:0046889	positive regulation of lipid biosynthetic process	7/233	101/17840	0.000359763756247215	0.00511896414412219	0.00351250374826432	24653/29595/24221/58813/24482/25557/252916	7	Pla2g4a, Htr2a, Avp, Nt5e, Igf1, Star, Rab38
GO:0031214	biomineral tissue development	9/233	168/17840	0.000371189249477689	0.00526114183333049	0.00361006248323557	29393/50566/24653/306782/689008/114587/56813/25333/24482	9	Col1a1, Grem1, Pla2g4a, Ror2, Fbn2, Dlk1, Pth1r, Mgp, Igf1
GO:0032755	positive regulation of interleukin-6 production	7/233	102/17840	0.000382048637636113	0.0053530555296266	0.00367313133733716	360457/64566/361749/171569/58949/25476/24498	7	Vegfd, Wnt5a, Il33, Spon2, Ptafr, Lgals9, Il6
GO:0032760	positive regulation of tumor necrosis factor production	7/233	102/17840	0.000382048637636113	0.0053530555296266	0.00367313133733716	64566/305897/361749/171569/58949/25476/24498	7	Wnt5a, Nfatc4, Il33, Spon2, Ptafr, Lgals9, Il6
GO:0033627	cell adhesion mediated by integrin	6/233	73/17840	0.0003817880683694	0.0053530555296266	0.00367313133733716	83727/25426/366474/192270/29302/171356	6	Fbn1, Cyp1b1, Col16a1, Plpp3, Itgb3, Foxc2
GO:0007620	copulation	4/233	27/17840	0.000392958877970716	0.00544359260766225	0.00373525559080009	171574/50672/24221/24326	4	Dnm3, Ednrb, Avp, Ednra
GO:0030204	chondroitin sulfate metabolic process	4/233	27/17840	0.000392958877970716	0.00544359260766225	0.00373525559080009	29139/25181/304322/306375	4	Dcn, Bgn, Chst12, Csgalnact1
GO:0035455	response to interferon-alpha	4/233	27/17840	0.000392958877970716	0.00544359260766225	0.00373525559080009	361673/293618/304988/25557	4	Ifitm3, Ifitm1, Mnda, Star
GO:0036293	response to decreased oxygen levels	16/233	463/17840	0.00040326318644667	0.0055122736198919	0.00378238276459915	360457/29237/25240/25245/25237/497010/94204/25742/25375/24296/24482/171045/29475/24326/25166/25589	16	Vegfd, Penk, Aqp1, Bdkrb2, Acvrl1, Eng, Ece1, S100b, Aldh3a1, Cyp1a1, Igf1, Mmp3, Dio3, Ednra, Casp1, Kdr
GO:0045834	positive regulation of lipid metabolic process	9/233	170/17840	0.000404801986964037	0.0055122736198919	0.00378238276459915	25267/24653/29595/24629/24221/58813/24482/25557/252916	9	Pdgfra, Pla2g4a, Htr2a, Pdgfrb, Avp, Nt5e, Igf1, Star, Rab38
GO:0110148	biomineralization	9/233	170/17840	0.000404801986964037	0.0055122736198919	0.00378238276459915	29393/50566/24653/306782/689008/114587/56813/25333/24482	9	Col1a1, Grem1, Pla2g4a, Ror2, Fbn2, Dlk1, Pth1r, Mgp, Igf1
GO:0071548	response to dexamethasone	7/233	103/17840	0.000405424646518881	0.0055122736198919	0.00378238276459915	25426/25240/58949/24482/29717/25557/24498	7	Cyp1b1, Aqp1, Ptafr, Igf1, Cacna1g, Star, Il6
GO:1903557	positive regulation of tumor necrosis factor superfamily cytokine production	7/233	103/17840	0.000405424646518881	0.0055122736198919	0.00378238276459915	64566/305897/361749/171569/58949/25476/24498	7	Wnt5a, Nfatc4, Il33, Spon2, Ptafr, Lgals9, Il6
GO:0006029	proteoglycan metabolic process	6/233	74/17840	0.000411002782578124	0.00556749525772802	0.00382027445604759	29139/25181/304322/58968/306375/24482	6	Dcn, Bgn, Chst12, Acan, Csgalnact1, Igf1
GO:0044706	multi-multicellular organism process	13/233	331/17840	0.000430653341882408	0.0057909465862649	0.00397360110709312	60582/171574/24653/245983/113984/29302/24296/58949/24482/362456/171045/24326/25476	13	Il1rn, Dnm3, Pla2g4a, Il11ra1, Nr2f2, Itgb3, Cyp1a1, Ptafr, Igf1, Arhgdib, Mmp3, Ednra, Lgals9
GO:0090288	negative regulation of cellular response to growth factor stimulus	7/233	104/17840	0.000429930319632312	0.0057909465862649	0.00397360110709312	83727/50566/29139/497811/64566/367100/310681	7	Fbn1, Grem1, Dcn, Xdh, Wnt5a, Smad6, Hjv
GO:0003158	endothelium development	8/233	137/17840	0.000442361769213443	0.00585619583936516	0.0040183734945593	25237/497811/497010/113984/497979/84010/171356/25589	8	Acvrl1, Xdh, Eng, Nr2f2, Tmem100, Dll1, Foxc2, Kdr
GO:0001554	luteolysis	3/233	12/17840	0.000443482005814088	0.00585619583936516	0.0040183734945593	24653/83467/84409	3	Pla2g4a, Slit3, Robo2
GO:0009128	purine nucleoside monophosphate catabolic process	3/233	12/17840	0.000443482005814088	0.00585619583936516	0.0040183734945593	83585/497811/58813	3	Gda, Xdh, Nt5e
GO:0014824	artery smooth muscle contraction	3/233	12/17840	0.000443482005814088	0.00585619583936516	0.0040183734945593	29595/29717/24326	3	Htr2a, Cacna1g, Ednra
GO:0033689	negative regulation of osteoblast proliferation	3/233	12/17840	0.000443482005814088	0.00585619583936516	0.0040183734945593	50566/304913/498194	3	Grem1, Tnn, Mn1
GO:0019722	calcium-mediated signaling	10/233	210/17840	0.000452952597179039	0.00590726590233201	0.00405341648031671	305897/29496/50672/24239/60669/497979/685243/25652/24482/25589	10	Nfatc4, Erbb3, Ednrb, Cacna1c, Cmklr1, Tmem100, Ackr4, Ptgfr, Igf1, Kdr
GO:0043032	positive regulation of macrophage activation	4/233	28/17840	0.000453786157574946	0.00590726590233201	0.00405341648031671	64566/24653/361749/25476	4	Wnt5a, Pla2g4a, Il33, Lgals9
GO:0045662	negative regulation of myoblast differentiation	4/233	28/17840	0.000453786157574946	0.00590726590233201	0.00405341648031671	302993/84010/306748/117505	4	Sox8, Dll1, Cxcl14, Csrp3
GO:0060445	branching involved in salivary gland morphogenesis	4/233	28/17840	0.000453786157574946	0.00590726590233201	0.00405341648031671	29348/25443/24446/24498	4	Fgf7, Fgf10, Hgf, Il6
GO:0010720	positive regulation of cell development	14/233	378/17840	0.000469484414472114	0.00609002574391212	0.00417882166201141	25694/24590/361749/29302/25546/302993/66025/24482/314386/84409/25589/25557/24498/100910729	14	Has2, Mme, Il33, Itgb3, Shox2, Sox8, Lpar3, Igf1, Gpr68, Robo2, Kdr, Star, Il6, Islr2
GO:0033002	muscle cell proliferation	11/233	251/17840	0.000479738303135795	0.00620112433384332	0.00425505470498131	292661/29302/24629/81529/58949/171356/24482/24326/24498/364706/25339	11	Ptgir, Itgb3, Pdgfrb, Pde1a, Ptafr, Foxc2, Igf1, Ednra, Il6, Foxc1, Npr3
GO:0048704	embryonic skeletal system morphogenesis	7/233	106/17840	0.000482488633779923	0.00621479219160034	0.00426443324334388	25267/683470/59327/25546/171356/296499/317715	7	Pdgfra, Gas1, Twist2, Shox2, Foxc2, Dlx2, Gsc
GO:0009855	determination of bilateral symmetry	8/233	139/17840	0.000487306955956886	0.00625490851509696	0.00429196005007298	50566/64566/497010/116676/25443/25507/84010/64637	8	Grem1, Wnt5a, Eng, Aldh1a2, Fgf10, Pcsk6, Dll1, Hand2
GO:0009799	specification of symmetry	8/233	140/17840	0.000511129096271301	0.00649257755159843	0.00445504253278901	50566/64566/497010/116676/25443/25507/84010/64637	8	Grem1, Wnt5a, Eng, Aldh1a2, Fgf10, Pcsk6, Dll1, Hand2
GO:0014065	phosphatidylinositol 3-kinase signaling	8/233	140/17840	0.000511129096271301	0.00649257755159843	0.00445504253278901	29139/306782/24446/29595/29496/24629/24482/25589	8	Dcn, Ror2, Hgf, Htr2a, Erbb3, Pdgfrb, Igf1, Kdr
GO:0071320	cellular response to cAMP	6/233	77/17840	0.000509225292307971	0.00649257755159843	0.00445504253278901	29237/25426/25240/29172/58949/25557	6	Penk, Cyp1b1, Aqp1, Aqp8, Ptafr, Star
GO:0048701	embryonic cranial skeleton morphogenesis	5/233	51/17840	0.000524234899488786	0.00663609074490805	0.0045535176569026	25267/683470/59327/171356/296499	5	Pdgfra, Gas1, Twist2, Foxc2, Dlx2
GO:0000302	response to reactive oxygen species	12/233	298/17840	0.000571973283970993	0.00702267570382002	0.00481878247981801	29393/25267/25426/25240/497811/24653/24446/29158/24629/94199/25557/24498	12	Col1a1, Pdgfra, Cyp1b1, Aqp1, Xdh, Pla2g4a, Hgf, Fbln5, Pdgfrb, Dpep1, Star, Il6
GO:0010811	positive regulation of cell-substrate adhesion	8/233	142/17840	0.000561605563433628	0.00702267570382002	0.00481878247981801	24832/25694/366474/292401/304021/29302/25589/688400	8	Thy1, Has2, Col16a1, Smoc2, Col8a1, Itgb3, Kdr, Edil3
GO:0010595	positive regulation of endothelial cell migration	7/233	109/17840	0.000570805928392279	0.00702267570382002	0.00481878247981801	292401/64566/192270/29302/171356/24482/25589	7	Smoc2, Wnt5a, Plpp3, Itgb3, Foxc2, Igf1, Kdr
GO:0032731	positive regulation of interleukin-1 beta production	5/233	52/17840	0.00057390430704059	0.00702267570382002	0.00481878247981801	64566/304988/25166/25476/24498	5	Wnt5a, Mnda, Casp1, Lgals9, Il6
GO:0055093	response to hyperoxia	5/233	52/17840	0.00057390430704059	0.00702267570382002	0.00481878247981801	29393/25267/64566/24629/24296	5	Col1a1, Pdgfra, Wnt5a, Pdgfrb, Cyp1a1
GO:0014832	urinary bladder smooth muscle contraction	3/233	13/17840	0.000570981807046018	0.00702267570382002	0.00481878247981801	25245/29595/24239	3	Bdkrb2, Htr2a, Cacna1c
GO:0048340	paraxial mesoderm morphogenesis	3/233	13/17840	0.000570981807046018	0.00702267570382002	0.00481878247981801	64566/171356/364706	3	Wnt5a, Foxc2, Foxc1
GO:0051549	positive regulation of keratinocyte migration	3/233	13/17840	0.000570981807046018	0.00702267570382002	0.00481878247981801	25694/29348/25443	3	Has2, Fgf7, Fgf10
GO:0060137	maternal process involved in parturition	3/233	13/17840	0.000570981807046018	0.00702267570382002	0.00481878247981801	24296/58949/24326	3	Cyp1a1, Ptafr, Ednra
GO:0060394	negative regulation of pathway-restricted SMAD protein phosphorylation	3/233	13/17840	0.000570981807046018	0.00702267570382002	0.00481878247981801	50566/497010/367100	3	Grem1, Eng, Smad6
GO:0014068	positive regulation of phosphatidylinositol 3-kinase signaling	6/233	79/17840	0.000584231511847114	0.00712529528236132	0.00488919743958785	29139/306782/24446/24629/24482/25589	6	Dcn, Ror2, Hgf, Pdgfrb, Igf1, Kdr
GO:0010863	positive regulation of phospholipase C activity	4/233	30/17840	0.000595082794804695	0.00720973247434996	0.00494713610549813	25267/29595/24629/58949	4	Pdgfra, Htr2a, Pdgfrb, Ptafr
GO:0014829	vascular associated smooth muscle contraction	4/233	30/17840	0.000595082794804695	0.00720973247434996	0.00494713610549813	29595/50672/29717/24326	4	Htr2a, Ednrb, Cacna1g, Ednra
GO:0019932	second-messenger-mediated signaling	13/233	343/17840	0.000601582672265402	0.00725704445995372	0.00497960039360256	25240/305897/94204/29496/50672/64455/24239/60669/497979/685243/25652/24482/25589	13	Aqp1, Nfatc4, Ece1, Erbb3, Ednrb, Rasd1, Cacna1c, Cmklr1, Tmem100, Ackr4, Ptgfr, Igf1, Kdr
GO:0032963	collagen metabolic process	7/233	110/17840	0.00060294158547695	0.00725704445995372	0.00497960039360256	29393/497010/29175/24629/171045/690899/24498	7	Col1a1, Eng, Ctsk, Pdgfrb, Mmp3, Vsir, Il6
GO:0043406	positive regulation of MAP kinase activity	10/233	218/17840	0.000606378049150856	0.00727455496219867	0.00499161565744065	60582/64566/306782/25443/24446/29595/24629/66025/24482/300999	10	Il1rn, Wnt5a, Ror2, Fgf10, Hgf, Htr2a, Pdgfrb, Lpar3, Igf1, Mst1r
GO:0046849	bone remodeling	7/233	112/17840	0.000671519649679904	0.00802980011066751	0.00550984577981831	50566/29175/29302/114587/56813/282836/24498	7	Grem1, Ctsk, Itgb3, Dlk1, Pth1r, Cthrc1, Il6
GO:0003231	cardiac ventricle development	8/233	146/17840	0.000674661733561792	0.00803459783769657	0.0055131378587816	64566/497010/367100/83467/171356/84409/64637/364706	8	Wnt5a, Eng, Smad6, Slit3, Foxc2, Robo2, Hand2, Foxc1
GO:0003338	metanephros morphogenesis	4/233	31/17840	0.000676298210800392	0.00803459783769657	0.0055131378587816	50566/25443/24629/302993	4	Grem1, Fgf10, Pdgfrb, Sox8
GO:2000677	regulation of transcription regulatory region DNA binding	5/233	54/17840	0.000683741712940583	0.0080968252522738	0.00555583673706898	24482/81710/25476/64637/364706	5	Igf1, Msx1, Lgals9, Hand2, Foxc1
GO:0019221	cytokine-mediated signaling pathway	14/233	394/17840	0.000705362847899566	0.00829302939665562	0.00569046705936913	361673/60582/64566/245983/361749/293618/290655/60665/685243/83467/501043/25166/24498/364706	14	Ifitm3, Il1rn, Wnt5a, Il11ra1, Il33, Ifitm1, Crlf1, Cxcl6, Ackr4, Slit3, Il20rb, Casp1, Il6, Foxc1
GO:0009100	glycoprotein metabolic process	13/233	349/17840	0.000706600322633885	0.00829302939665562	0.00569046705936913	29139/360518/25181/361749/304322/362760/58968/25507/294410/306375/24482/64043/689388	13	Dcn, Gfpt2, Bgn, Il33, Chst12, Galnt16, Acan, Pcsk6, Man1a1, Csgalnact1, Igf1, Gcnt1, Ptx3
GO:0045444	fat cell differentiation	11/233	263/17840	0.000707087496909073	0.00829302939665562	0.00569046705936913	309816/25267/64566/25443/367100/29595/114587/60669/302993/24482/100361444	11	Lama4, Pdgfra, Wnt5a, Fgf10, Smad6, Htr2a, Dlk1, Cmklr1, Sox8, Igf1, Angptl8
GO:0048659	smooth muscle cell proliferation	9/233	184/17840	0.000717225616419487	0.00838514406966859	0.00575367381861158	292661/29302/24629/81529/58949/24482/24326/24498/25339	9	Ptgir, Itgb3, Pdgfrb, Pde1a, Ptafr, Igf1, Ednra, Il6, Npr3
GO:0014820	tonic smooth muscle contraction	3/233	14/17840	0.00071971932995365	0.00838758622304714	0.00575534956250321	29595/29717/24326	3	Htr2a, Cacna1g, Ednra
GO:0007188	adenylate cyclase-modulating G protein-coupled receptor signaling pathway	10/233	223/17840	0.000722454987182922	0.00839282360110287	0.00575894331888319	56820/292661/29302/64532/66025/56813/54223/25652/24326/25339	10	Ramp3, Ptgir, Itgb3, Adcy5, Lpar3, Pth1r, Adcy4, Ptgfr, Ednra, Npr3
GO:0051147	regulation of muscle cell differentiation	8/233	148/17840	0.000737700643778855	0.00854289925335072	0.00586192143636992	50566/54410/497010/25546/84010/24482/81710/117505	8	Grem1, Enpp3, Eng, Shox2, Dll1, Igf1, Msx1, Csrp3
GO:0030111	regulation of Wnt signaling pathway	12/233	307/17840	0.000742735503699251	0.00856427650684094	0.00587658996713082	29393/50566/64566/305897/192270/306782/304913/25443/308068/282836/295445/317715	12	Col1a1, Grem1, Wnt5a, Nfatc4, Plpp3, Ror2, Tnn, Fgf10, Nkd2, Cthrc1, Dkk2, Gsc
GO:0031646	positive regulation of nervous system process	5/233	55/17840	0.000744212532193479	0.00856427650684094	0.00587658996713082	25742/24446/58949/24482/24498	5	S100b, Hgf, Ptafr, Igf1, Il6
GO:0042044	fluid transport	4/233	32/17840	0.000765059064881663	0.00874932033389591	0.00600356236190136	25694/25240/50672/29172	4	Has2, Aqp1, Ednrb, Aqp8
GO:0060317	cardiac epithelial to mesenchymal transition	4/233	32/17840	0.000765059064881663	0.00874932033389591	0.00600356236190136	25694/497010/497979/81710	4	Has2, Eng, Tmem100, Msx1
GO:0051591	response to cAMP	8/233	149/17840	0.000770951886121558	0.00878933035388894	0.00603101622585449	29393/29237/25426/25240/25375/29172/58949/25557	8	Col1a1, Penk, Cyp1b1, Aqp1, Aldh3a1, Aqp8, Ptafr, Star
GO:0001659	temperature homeostasis	9/233	187/17840	0.000804802423532604	0.00908691055288239	0.00623520823324995	309816/60582/24653/29595/50672/60669/24221/171356/25339	9	Lama4, Il1rn, Pla2g4a, Htr2a, Ednrb, Cmklr1, Avp, Foxc2, Npr3
GO:0032611	interleukin-1 beta production	6/233	84/17840	0.000809430604955745	0.00908691055288239	0.00623520823324995	64566/304988/24482/25166/25476/24498	6	Wnt5a, Mnda, Igf1, Casp1, Lgals9, Il6
GO:0032651	regulation of interleukin-1 beta production	6/233	84/17840	0.000809430604955745	0.00908691055288239	0.00623520823324995	64566/304988/24482/25166/25476/24498	6	Wnt5a, Mnda, Igf1, Casp1, Lgals9, Il6
GO:0010596	negative regulation of endothelial cell migration	5/233	56/17840	0.000808590135647885	0.00908691055288239	0.00623520823324995	29139/25237/312566/29279/113984	5	Dcn, Acvrl1, Adamts9, Meox2, Nr2f2
GO:0030514	negative regulation of BMP signaling pathway	5/233	56/17840	0.000808590135647885	0.00908691055288239	0.00623520823324995	83727/50566/64566/367100/310681	5	Fbn1, Grem1, Wnt5a, Smad6, Hjv
GO:0007584	response to nutrient	12/233	311/17840	0.000831304302324375	0.00930401857875848	0.00638418227041794	29393/29237/25426/24653/25375/116676/24296/25333/24482/24523/25557/498194	12	Col1a1, Penk, Cyp1b1, Pla2g4a, Aldh3a1, Aldh1a2, Cyp1a1, Mgp, Igf1, Klk1, Star, Mn1
GO:0034103	regulation of tissue remodeling	6/233	85/17840	0.00086155445759496	0.00955727203685416	0.00655795838913591	29220/50566/29302/114587/24498/64637	6	Thbs4, Grem1, Itgb3, Dlk1, Il6, Hand2
GO:0035050	embryonic heart tube development	6/233	85/17840	0.00086155445759496	0.00955727203685416	0.00655795838913591	64566/497010/84010/171356/64637/364706	6	Wnt5a, Eng, Dll1, Foxc2, Hand2, Foxc1
GO:0008210	estrogen metabolic process	4/233	33/17840	0.000861742588994478	0.00955727203685416	0.00655795838913591	25267/25426/24296/25557	4	Pdgfra, Cyp1b1, Cyp1a1, Star
GO:0048483	autonomic nervous system development	5/233	57/17840	0.000877031019793695	0.00969753275199595	0.0066542017449788	50672/302993/114500/24326/64637	5	Ednrb, Sox8, Gbx2, Ednra, Hand2
GO:0051547	regulation of keratinocyte migration	3/233	15/17840	0.00089100750613431	0.00979307950604506	0.0067197635114384	25694/29348/25443	3	Has2, Fgf7, Fgf10
GO:0061430	bone trabecula morphogenesis	3/233	15/17840	0.00089100750613431	0.00979307950604506	0.0067197635114384	29393/50566/689008	3	Col1a1, Grem1, Fbn2
GO:0045446	endothelial cell differentiation	7/233	118/17840	0.000915009992684128	0.00992174911993206	0.00680805334671391	25237/497811/497010/113984/497979/84010/25589	7	Acvrl1, Xdh, Eng, Nr2f2, Tmem100, Dll1, Kdr
GO:0071869	response to catecholamine	7/233	118/17840	0.000915009992684128	0.00992174911993206	0.00680805334671391	29237/60582/29595/64532/25247/497878/25557	7	Penk, Il1rn, Htr2a, Adcy5, Nsg1, Nsg2, Star
GO:0001570	vasculogenesis	6/233	86/17840	0.000916227990099964	0.00992174911993206	0.00680805334671391	25694/497811/497010/24629/497979/25589	6	Has2, Xdh, Eng, Pdgfrb, Tmem100, Kdr
GO:0043154	negative regulation of cysteine-type endopeptidase activity involved in apoptotic process	6/233	86/17840	0.000916227990099964	0.00992174911993206	0.00680805334671391	25240/24446/94199/24221/24482/24498	6	Aqp1, Hgf, Dpep1, Avp, Igf1, Il6
GO:0046530	photoreceptor cell differentiation	6/233	86/17840	0.000916227990099964	0.00992174911993206	0.00680805334671391	24832/360652/313713/302993/29475/296499	6	Thy1, Sdk2, Casz1, Sox8, Dio3, Dlx2
GO:0072001	renal system development	25/233	380/17840	3.37522175518625e-11	1.03253658860739e-08	7.08500496505324e-09	83727/25267/25694/50566/29139/25240/24590/64566/364786/116676/25443/64017/367100/29302/290655/24629/302993/84010/171356/84409/64043/24326/306664/246060/364706	25	Fbn1, Pdgfra, Has2, Grem1, Dcn, Aqp1, Mme, Wnt5a, Itga8, Aldh1a2, Fgf10, Enpep, Smad6, Itgb3, Crlf1, Pdgfrb, Sox8, Dll1, Foxc2, Robo2, Gcnt1, Ednra, Adamts16, Cdkn1c, Foxc1
GO:0001654	eye development	29/233	456/17840	1.85741483246765e-12	1.16121052391913e-09	7.96793297033216e-10	83727/25267/24832/25426/25240/362429/304021/25237/683470/59327/360652/116676/25443/689008/24629/24239/313713/302993/24296/84010/171356/304823/29475/25589/296499/680102/303965/246060/364706	29	Fbn1, Pdgfra, Thy1, Cyp1b1, Aqp1, Mfap5, Col8a1, Acvrl1, Gas1, Twist2, Sdk2, Aldh1a2, Fgf10, Fbn2, Pdgfrb, Cacna1c, Casz1, Sox8, Cyp1a1, Dll1, Foxc2, Igfn1, Dio3, Kdr, Dlx2, Mab21l2, Myh15, Cdkn1c, Foxc1
GO:0150063	visual system development	29/233	459/17840	2.18463194902957e-12	1.16121052391913e-09	7.96793297033216e-10	83727/25267/24832/25426/25240/362429/304021/25237/683470/59327/360652/116676/25443/689008/24629/24239/313713/302993/24296/84010/171356/304823/29475/25589/296499/680102/303965/246060/364706	29	Fbn1, Pdgfra, Thy1, Cyp1b1, Aqp1, Mfap5, Col8a1, Acvrl1, Gas1, Twist2, Sdk2, Aldh1a2, Fgf10, Fbn2, Pdgfrb, Cacna1c, Casz1, Sox8, Cyp1a1, Dll1, Foxc2, Igfn1, Dio3, Kdr, Dlx2, Mab21l2, Myh15, Cdkn1c, Foxc1
GO:0001503	ossification	28/233	427/17840	2.21423962610568e-12	1.16121052391913e-09	7.96793297033216e-10	29393/29237/50566/64566/59327/29175/24653/306782/304913/367100/689008/58968/114587/304988/25546/302993/306375/56813/25333/171356/24482/282836/310448/24498/64637/498194/287102/364706	28	Col1a1, Penk, Grem1, Wnt5a, Twist2, Ctsk, Pla2g4a, Ror2, Tnn, Smad6, Fbn2, Acan, Dlk1, Mnda, Shox2, Sox8, Csgalnact1, Pth1r, Mgp, Foxc2, Igf1, Cthrc1, Igsf10, Il6, Hand2, Mn1, Kremen2, Foxc1
GO:0048880	sensory system development	29/233	464/17840	2.85465727936109e-12	1.30993085906682e-09	8.98841430198826e-10	83727/25267/24832/25426/25240/362429/304021/25237/683470/59327/360652/116676/25443/689008/24629/24239/313713/302993/24296/84010/171356/304823/29475/25589/296499/680102/303965/246060/364706	29	Fbn1, Pdgfra, Thy1, Cyp1b1, Aqp1, Mfap5, Col8a1, Acvrl1, Gas1, Twist2, Sdk2, Aldh1a2, Fgf10, Fbn2, Pdgfrb, Cacna1c, Casz1, Sox8, Cyp1a1, Dll1, Foxc2, Igfn1, Dio3, Kdr, Dlx2, Mab21l2, Myh15, Cdkn1c, Foxc1
GO:0061448	connective tissue development	22/233	298/17840	5.99948703142493e-11	1.69416283787392e-08	1.162491697668e-08	29393/116487/50566/25181/64566/498398/29175/306782/81682/29302/24629/58968/25546/302993/306375/56813/25333/171356/24482/81710/296499/64637	22	Col1a1, Tgfbi, Grem1, Bgn, Wnt5a, Selenom, Ctsk, Ror2, Lum, Itgb3, Pdgfrb, Acan, Shox2, Sox8, Csgalnact1, Pth1r, Mgp, Foxc2, Igf1, Msx1, Dlx2, Hand2
GO:0060485	mesenchyme development	23/233	290/17840	4.97045792918915e-12	2.02739456200593e-09	1.39114688006429e-09	29393/25694/50566/312478/25237/64566/497010/116676/25443/29496/50672/24629/302993/497979/171356/81710/84409/114500/24326/24498/317715/64637/364706	23	Col1a1, Has2, Grem1, Loxl3, Acvrl1, Wnt5a, Eng, Aldh1a2, Fgf10, Erbb3, Ednrb, Pdgfrb, Sox8, Tmem100, Foxc2, Msx1, Robo2, Gbx2, Ednra, Il6, Gsc, Hand2, Foxc1
GO:0001655	urogenital system development	26/233	429/17840	8.16849746135743e-11	2.1418967271888e-08	1.46971537030288e-08	83727/25267/25694/50566/29139/25240/24590/64566/364786/116676/25443/64017/367100/29302/290655/24629/302993/84010/171356/24482/84409/64043/24326/306664/246060/364706	26	Fbn1, Pdgfra, Has2, Grem1, Dcn, Aqp1, Mme, Wnt5a, Itga8, Aldh1a2, Fgf10, Enpep, Smad6, Itgb3, Crlf1, Pdgfrb, Sox8, Dll1, Foxc2, Igf1, Robo2, Gcnt1, Ednra, Adamts16, Cdkn1c, Foxc1
GO:0030199	collagen fibril organization	12/233	58/17840	9.73850916149647e-12	3.57500671318535e-09	2.45307920246958e-09	29393/25426/50566/312478/314981/287899/81682/58968/64507/289178/171356/364706	12	Col1a1, Cyp1b1, Grem1, Loxl3, Col14a1, Adamts2, Lum, Acan, Fmod, Dpt, Foxc2, Foxc1
GO:0048762	mesenchymal cell differentiation	19/233	229/17840	1.77606004348373e-10	4.34661094641918e-08	2.98253451512741e-08	29393/25694/50566/312478/64566/497010/116676/25443/50672/302993/497979/171356/81710/114500/24326/24498/317715/64637/364706	19	Col1a1, Has2, Grem1, Loxl3, Wnt5a, Eng, Aldh1a2, Fgf10, Ednrb, Sox8, Tmem100, Foxc2, Msx1, Gbx2, Ednra, Il6, Gsc, Hand2, Foxc1
GO:0001822	kidney development	25/233	366/17840	1.50138686624248e-11	5.0105374417965e-09	3.43810408700312e-09	83727/25267/25694/50566/29139/25240/24590/64566/364786/116676/25443/64017/367100/29302/290655/24629/302993/84010/171356/84409/64043/24326/306664/246060/364706	25	Fbn1, Pdgfra, Has2, Grem1, Dcn, Aqp1, Mme, Wnt5a, Itga8, Aldh1a2, Fgf10, Enpep, Smad6, Itgb3, Crlf1, Pdgfrb, Sox8, Dll1, Foxc2, Robo2, Gcnt1, Ednra, Adamts16, Cdkn1c, Foxc1
GO:0090596	sensory organ morphogenesis	22/233	319/17840	2.22458847869439e-10	5.10404019080444e-08	3.50226330889189e-08	83727/24832/25240/362429/304021/64566/364786/683470/306782/360652/25443/689008/313713/302993/84010/304823/81710/29475/282836/114500/25589/317715	22	Fbn1, Thy1, Aqp1, Mfap5, Col8a1, Wnt5a, Itga8, Gas1, Ror2, Sdk2, Fgf10, Fbn2, Casz1, Sox8, Dll1, Igfn1, Msx1, Dio3, Cthrc1, Gbx2, Kdr, Gsc
GO:0030198	extracellular matrix organization	34/233	301/17840	3.49133489316372e-22	5.3042034471261e-19	3.63961027368787e-19	29393/116487/25267/294337/25426/25694/50566/308787/366474/312478/292401/304021/497010/364786/312566/314981/296708/287899/81682/300475/293997/29158/29302/58968/282821/306375/64507/289178/171356/171045/306664/689388/24498/364706	34	Col1a1, Tgfbi, Pdgfra, Col6a1, Cyp1b1, Has2, Grem1, Adamtsl3, Col16a1, Loxl3, Smoc2, Col8a1, Eng, Itga8, Adamts9, Col14a1, Olfml2a, Adamts2, Lum, Adamts8, Kazald1, Fbln5, Itgb3, Acan, Has1, Csgalnact1, Fmod, Dpt, Foxc2, Mmp3, Adamts16, Ptx3, Il6, Foxc1
GO:0043062	extracellular structure organization	34/233	302/17840	3.89103630695228e-22	5.3042034471261e-19	3.63961027368787e-19	29393/116487/25267/294337/25426/25694/50566/308787/366474/312478/292401/304021/497010/364786/312566/314981/296708/287899/81682/300475/293997/29158/29302/58968/282821/306375/64507/289178/171356/171045/306664/689388/24498/364706	34	Col1a1, Tgfbi, Pdgfra, Col6a1, Cyp1b1, Has2, Grem1, Adamtsl3, Col16a1, Loxl3, Smoc2, Col8a1, Eng, Itga8, Adamts9, Col14a1, Olfml2a, Adamts2, Lum, Adamts8, Kazald1, Fbln5, Itgb3, Acan, Has1, Csgalnact1, Fmod, Dpt, Foxc2, Mmp3, Adamts16, Ptx3, Il6, Foxc1
GO:0045229	external encapsulating structure organization	34/233	303/17840	4.33468001671978e-22	5.3042034471261e-19	3.63961027368787e-19	29393/116487/25267/294337/25426/25694/50566/308787/366474/312478/292401/304021/497010/364786/312566/314981/296708/287899/81682/300475/293997/29158/29302/58968/282821/306375/64507/289178/171356/171045/306664/689388/24498/364706	34	Col1a1, Tgfbi, Pdgfra, Col6a1, Cyp1b1, Has2, Grem1, Adamtsl3, Col16a1, Loxl3, Smoc2, Col8a1, Eng, Itga8, Adamts9, Col14a1, Olfml2a, Adamts2, Lum, Adamts8, Kazald1, Fbln5, Itgb3, Acan, Has1, Csgalnact1, Fmod, Dpt, Foxc2, Mmp3, Adamts16, Ptx3, Il6, Foxc1
GO:0043010	camera-type eye development	28/233	409/17840	7.80695616115931e-13	7.16483401690396e-10	4.91632791938269e-10	83727/25267/24832/25426/25240/304021/25237/683470/59327/360652/116676/25443/689008/24629/24239/313713/302993/24296/84010/171356/304823/29475/25589/296499/680102/303965/246060/364706	28	Fbn1, Pdgfra, Thy1, Cyp1b1, Aqp1, Col8a1, Acvrl1, Gas1, Twist2, Sdk2, Aldh1a2, Fgf10, Fbn2, Pdgfrb, Cacna1c, Casz1, Sox8, Cyp1a1, Dll1, Foxc2, Igfn1, Dio3, Kdr, Dlx2, Mab21l2, Myh15, Cdkn1c, Foxc1

## Sheet: Upregulated_DEGs_HS3_vs_Contr
ID	Description	GeneRatio	BgRatio	pvalue	p.adjust	qvalue	geneID	Count	geneSymbol
GO:0006936	muscle contraction	12/86	321/17840	4.36103104723847e-08	0.0000695557613243767	0.000058086572812721	171009/50563/59108/362895/24583/296369/308899/114207/688228/306616/29712/83810	12	Actn3, Gja5, Mb, Stac3, Myh3, Tnnc2, Irag1, Ryr1, Myl4, Myom2, Kcnj2, Trpv1
GO:0008217	regulation of blood pressure	10/86	210/17840	6.7009403973388e-08	0.0000695557613243767	0.000058086572812721	361945/29473/50563/282829/25339/246253/25026/24180/257648/83810	10	Postn, Aoc3, Gja5, Tac4, Npr3, Adipoq, Adm, Agtr1a, Cacna1b, Trpv1
GO:0003009	skeletal muscle contraction	6/86	50/17840	0.000000140977215252429	0.0000975562329546806	0.0000814699907090351	171009/59108/362895/24583/296369/29712	6	Actn3, Mb, Stac3, Myh3, Tnnc2, Kcnj2
GO:0003012	muscle system process	13/86	445/17840	0.000000202170346410641	0.000104926409787123	0.0000876248843521912	171009/50563/59108/362895/24583/296369/308899/114207/365377/688228/306616/29712/83810	13	Actn3, Gja5, Mb, Stac3, Myh3, Tnnc2, Irag1, Ryr1, Trim72, Myl4, Myom2, Kcnj2, Trpv1
GO:0001659	temperature homeostasis	9/86	187/17840	0.000000289285141479312	0.00012011119074221	0.000100305816424511	60582/171009/60669/29210/25339/246253/83817/24188/83810	9	Il1rn, Actn3, Cmklr1, Epha3, Npr3, Adipoq, Ache, Aldh1a1, Trpv1
GO:0050879	multicellular organismal movement	6/86	67/17840	0.000000829325106715695	0.000245954131648826	0.000205398263272293	171009/59108/362895/24583/296369/29712	6	Actn3, Mb, Stac3, Myh3, Tnnc2, Kcnj2
GO:0050881	musculoskeletal movement	6/86	67/17840	0.000000829325106715695	0.000245954131648826	0.000205398263272293	171009/59108/362895/24583/296369/29712	6	Actn3, Mb, Stac3, Myh3, Tnnc2, Kcnj2
GO:0006941	striated muscle contraction	8/86	179/17840	0.00000239285234853926	0.000620945184445939	0.000518556291847916	171009/50563/59108/362895/24583/296369/688228/29712	8	Actn3, Gja5, Mb, Stac3, Myh3, Tnnc2, Myl4, Kcnj2
GO:0042692	muscle cell differentiation	11/86	414/17840	0.00000472181659642596	0.00108916569490892	0.000909570986469421	171009/24483/297333/362895/114207/54249/155012/316330/365377/25026/307982	11	Actn3, Igf2, Smyd1, Stac3, Ryr1, Cfd, Cfh, Ankrd23, Trim72, Adm, Nrap
GO:0001960	negative regulation of cytokine-mediated signaling pathway	5/86	54/17840	0.00000607879768805987	0.00118915046602838	0.000993069068831126	60582/117033/83467/29511/246253	5	Il1rn, Mmp12, Slit3, Padi2, Adipoq
GO:0007519	skeletal muscle tissue development	8/86	204/17840	0.00000630089360612342	0.00118915046602838	0.000993069068831126	171009/24483/297333/362895/114207/299266/306616/83574	8	Actn3, Igf2, Smyd1, Stac3, Ryr1, Asb2, Myom2, Rxrg
GO:0007204	positive regulation of cytosolic calcium ion concentration	10/86	356/17840	0.00000813424535792038	0.00138538266970595	0.00115694415221869	60669/282829/56820/287411/114207/25589/25026/24180/257648/83810	10	Cmklr1, Tac4, Ramp3, Dhrs7c, Ryr1, Kdr, Adm, Agtr1a, Cacna1b, Trpv1
GO:0060761	negative regulation of response to cytokine stimulus	5/86	58/17840	0.00000867532500297561	0.00138538266970595	0.00115694415221869	60582/117033/83467/29511/246253	5	Il1rn, Mmp12, Slit3, Padi2, Adipoq
GO:0014706	striated muscle tissue development	11/86	449/17840	0.0000101659232420892	0.00146509766470593	0.00122351478236014	312566/171009/50563/24483/297333/362895/114207/299266/306616/83574/307982	11	Adamts9, Actn3, Gja5, Igf2, Smyd1, Stac3, Ryr1, Asb2, Myom2, Rxrg, Nrap
GO:0060538	skeletal muscle organ development	8/86	219/17840	0.0000105859657854475	0.00146509766470593	0.00122351478236014	171009/24483/297333/362895/114207/299266/306616/83574	8	Actn3, Igf2, Smyd1, Stac3, Ryr1, Asb2, Myom2, Rxrg
GO:0007160	cell-matrix adhesion	8/86	223/17840	0.0000120745778324485	0.001544031254243	0.00128943285454732	361945/312566/171009/117033/29210/498564/25589/316638	8	Postn, Adamts9, Actn3, Mmp12, Epha3, Itgbl1, Kdr, Sned1
GO:1990845	adaptive thermogenesis	7/86	161/17840	0.0000126438012148993	0.001544031254243	0.00128943285454732	171009/60669/25339/246253/83817/24188/83810	7	Actn3, Cmklr1, Npr3, Adipoq, Ache, Aldh1a1, Trpv1
GO:0060537	muscle tissue development	11/86	474/17840	0.0000168466496090677	0.00194298025491247	0.00162259835708389	312566/171009/50563/24483/297333/362895/114207/299266/306616/83574/307982	11	Adamts9, Actn3, Gja5, Igf2, Smyd1, Stac3, Ryr1, Asb2, Myom2, Rxrg, Nrap
GO:0003073	regulation of systemic arterial blood pressure	6/86	119/17840	0.0000236166321574331	0.00257190625875754	0.00214781949506828	361945/50563/282829/25026/24180/83810	6	Postn, Gja5, Tac4, Adm, Agtr1a, Trpv1
GO:0051480	regulation of cytosolic calcium ion concentration	10/86	405/17840	0.0000247775169437143	0.00257190625875754	0.00214781949506828	60669/282829/56820/287411/114207/25589/25026/24180/257648/83810	10	Cmklr1, Tac4, Ramp3, Dhrs7c, Ryr1, Kdr, Adm, Agtr1a, Cacna1b, Trpv1
GO:0003014	renal system process	6/86	127/17840	0.0000341180885614508	0.00337281675493199	0.00281666625868218	50563/25339/246253/25026/24180/83810	6	Gja5, Npr3, Adipoq, Adm, Agtr1a, Trpv1
GO:0007517	muscle organ development	9/86	349/17840	0.0000462834146440915	0.00436747130914245	0.00364731023535018	171009/24483/297333/362895/114207/365377/299266/306616/83574	9	Actn3, Igf2, Smyd1, Stac3, Ryr1, Trim72, Asb2, Myom2, Rxrg
GO:0001660	fever generation	3/86	16/17840	0.0000578838771656774	0.00522464908678027	0.00436314625592085	60582/29210/83810	3	Il1rn, Epha3, Trpv1
GO:0120163	negative regulation of cold-induced thermogenesis	4/86	47/17840	0.0000766475095765826	0.00616865469192497	0.00515149288997081	171009/25339/246253/24188	4	Actn3, Npr3, Adipoq, Aldh1a1
GO:0106106	cold-induced thermogenesis	6/86	147/17840	0.0000772567543304669	0.00616865469192497	0.00515149288997081	171009/60669/25339/246253/83817/24188	6	Actn3, Cmklr1, Npr3, Adipoq, Ache, Aldh1a1
GO:0120161	regulation of cold-induced thermogenesis	6/86	147/17840	0.0000772567543304669	0.00616865469192497	0.00515149288997081	171009/60669/25339/246253/83817/24188	6	Actn3, Cmklr1, Npr3, Adipoq, Ache, Aldh1a1

## Sheet: Upregulated_DEGs_HS7_vs_Contr
ID	Description	GeneRatio	BgRatio	pvalue	p.adjust	qvalue	geneID	Count	geneSymbol
GO:0003012	muscle system process	50/226	445/17840	4.18027434084715e-33	1.35399085900039e-29	1.1185534078351e-29	25566/29389/494021/29148/316740/24837/24907/29275/29437/302948/290561/58971/59108/24212/84583/296601/29290/25496/50563/362895/29557/170546/688228/24583/682930/291245/29388/140939/365377/24584/29209/171409/292905/24838/500267/171043/54240/296369/301518/313625/306616/83731/24598/155430/295426/56781/117505/25722/171571/25453	50	Tmod1, Tnni2, Lmcd1, Myog, Myom1, Tnnt2, Dmd, Actc1, Acta1, Srl, Tnnc1, Fxyd1, Mb, Atp1a2, Rgs2, Mymk, Adora1, Notch1, Gja5, Stac3, Myh7, Ryr3, Myl4, Myh3, Cacna1s, Actn2, Tnni1, Trim63, Trim72, Mylpf, Casq2, Tnnt1, Hrc, Tnnt3, Lmod3, Fbxo32, Chrnd, Tnnc2, Prkag3, Myom3, Myom2, Kcnma1, Nos1, Hey2, Myoz2, Myl1, Csrp3, Scn4a, Grip2, Gdnf
GO:0060537	muscle tissue development	44/226	474/17840	1.29760287554604e-25	1.40097857129787e-22	1.15737070513615e-22	81809/313575/84046/364786/29496/25157/304551/29148/246334/293854/312897/316740/24837/24907/29275/29437/290561/84583/100360334/25496/50563/84010/362895/29557/682930/291245/29388/24584/500267/54240/308831/303965/311029/306616/297333/24883/155430/295426/307982/293165/367236/117505/291926/83574	44	Tgfb2, Heyl, Sox11, Itga8, Erbb3, Plagl1, Myo18b, Myog, Tp63, Srpk3, Msc, Myom1, Tnnt2, Dmd, Actc1, Acta1, Tnnc1, Rgs2, Fhod3, Notch1, Gja5, Dll1, Stac3, Myh7, Cacna1s, Actn2, Tnni1, Mylpf, Lmod3, Chrnd, Tenm4, Myh15, Neb, Myom2, Smyd1, Wt1, Hey2, Myoz2, Nrap, Sox6, Col19a1, Csrp3, Mylk3, Rxrg
GO:0014706	striated muscle tissue development	42/226	449/17840	1.39163292354795e-24	1.12687475984295e-21	9.30929182015497e-22	81809/313575/84046/29496/25157/304551/29148/293854/312897/316740/24837/24907/29275/29437/290561/84583/100360334/25496/50563/84010/362895/29557/682930/291245/29388/24584/500267/54240/308831/303965/311029/306616/297333/24883/155430/295426/307982/293165/367236/117505/291926/83574	42	Tgfb2, Heyl, Sox11, Erbb3, Plagl1, Myo18b, Myog, Srpk3, Msc, Myom1, Tnnt2, Dmd, Actc1, Acta1, Tnnc1, Rgs2, Fhod3, Notch1, Gja5, Dll1, Stac3, Myh7, Cacna1s, Actn2, Tnni1, Mylpf, Lmod3, Chrnd, Tenm4, Myh15, Neb, Myom2, Smyd1, Wt1, Hey2, Myoz2, Nrap, Sox6, Col19a1, Csrp3, Mylk3, Rxrg
GO:0006936	muscle contraction	38/226	321/17840	5.57226246176152e-26	9.02427905682278e-23	7.45510061989357e-23	25566/29389/316740/24837/24907/29275/290561/58971/59108/24212/84583/29290/50563/362895/29557/170546/688228/24583/682930/291245/29388/140939/24584/29209/171409/24838/500267/54240/296369/313625/306616/83731/24598/56781/117505/25722/171571/25453	38	Tmod1, Tnni2, Myom1, Tnnt2, Dmd, Actc1, Tnnc1, Fxyd1, Mb, Atp1a2, Rgs2, Adora1, Gja5, Stac3, Myh7, Ryr3, Myl4, Myh3, Cacna1s, Actn2, Tnni1, Trim63, Mylpf, Casq2, Tnnt1, Tnnt3, Lmod3, Chrnd, Tnnc2, Myom3, Myom2, Kcnma1, Nos1, Myl1, Csrp3, Scn4a, Grip2, Gdnf
GO:0042692	muscle cell differentiation	37/226	414/17840	5.19263507758094e-21	2.40270643089781e-18	1.98491404018207e-18	364786/25566/304551/29148/108352018/24837/24907/29275/29437/313783/498587/24628/84583/296601/100360334/25496/84010/362895/682930/291245/365377/29209/171409/24838/500267/155012/311029/309760/297333/316330/24883/155430/295426/307982/293165/117505/291926	37	Itga8, Tmod1, Myo18b, Myog, Mymx, Tnnt2, Dmd, Actc1, Acta1, Olfm2, Ldb3, Pdgfb, Rgs2, Mymk, Fhod3, Notch1, Dll1, Stac3, Cacna1s, Actn2, Trim72, Casq2, Tnnt1, Tnnt3, Lmod3, Cfh, Neb, Mypn, Smyd1, Ankrd23, Wt1, Hey2, Myoz2, Nrap, Sox6, Csrp3, Mylk3
GO:0007517	muscle organ development	35/226	349/17840	1.51861130473313e-21	8.19797002671767e-19	6.77247357303792e-19	81809/313575/84046/29496/303373/25157/29148/293854/312897/316740/108352018/24837/24907/29275/29437/290561/25496/84010/362895/29557/682930/29388/365377/24584/500267/54240/303965/306616/297333/24883/155430/295426/367236/117505/83574	35	Tgfb2, Heyl, Sox11, Erbb3, Unc45b, Plagl1, Myog, Srpk3, Msc, Myom1, Mymx, Tnnt2, Dmd, Actc1, Acta1, Tnnc1, Notch1, Dll1, Stac3, Myh7, Cacna1s, Tnni1, Trim72, Mylpf, Lmod3, Chrnd, Myh15, Myom2, Smyd1, Wt1, Hey2, Myoz2, Col19a1, Csrp3, Rxrg
GO:0051146	striated muscle cell differentiation	33/226	330/17840	2.60310574874844e-20	1.05393244002452e-17	8.70670370173491e-18	25566/304551/29148/108352018/24837/24907/29275/29437/498587/84583/296601/100360334/25496/84010/362895/682930/291245/365377/29209/171409/24838/500267/311029/309760/297333/316330/24883/155430/295426/307982/293165/117505/291926	33	Tmod1, Myo18b, Myog, Mymx, Tnnt2, Dmd, Actc1, Acta1, Ldb3, Rgs2, Mymk, Fhod3, Notch1, Dll1, Stac3, Cacna1s, Actn2, Trim72, Casq2, Tnnt1, Tnnt3, Lmod3, Neb, Mypn, Smyd1, Ankrd23, Wt1, Hey2, Myoz2, Nrap, Sox6, Csrp3, Mylk3
GO:0006941	striated muscle contraction	28/226	179/17840	1.10984309778251e-22	7.18956358743512e-20	5.93941295697505e-20	29389/24837/24907/29275/290561/58971/59108/24212/84583/29290/50563/362895/29557/170546/688228/24583/682930/29388/29209/171409/24838/500267/54240/296369/24598/56781/117505/25722	28	Tnni2, Tnnt2, Dmd, Actc1, Tnnc1, Fxyd1, Mb, Atp1a2, Rgs2, Adora1, Gja5, Stac3, Myh7, Ryr3, Myl4, Myh3, Cacna1s, Tnni1, Casq2, Tnnt1, Tnnt3, Lmod3, Chrnd, Tnnc2, Nos1, Myl1, Csrp3, Scn4a
GO:0055001	muscle cell development	26/226	211/17840	1.90826544051901e-18	5.61897432894642e-16	4.64192416248738e-16	25566/304551/29148/24837/24907/29275/29437/498587/84583/100360334/25496/362895/682930/291245/29209/171409/24838/500267/311029/309760/316330/155430/295426/307982/117505/291926	26	Tmod1, Myo18b, Myog, Tnnt2, Dmd, Actc1, Acta1, Ldb3, Rgs2, Fhod3, Notch1, Stac3, Cacna1s, Actn2, Casq2, Tnnt1, Tnnt3, Lmod3, Neb, Mypn, Ankrd23, Hey2, Myoz2, Nrap, Csrp3, Mylk3
GO:0060538	skeletal muscle organ development	26/226	219/17840	4.89059287874237e-18	1.32005252785388e-15	1.09051641208448e-15	81809/313575/84046/29496/25157/29148/293854/312897/316740/108352018/24907/29437/25496/84010/362895/682930/24584/500267/54240/303965/306616/297333/24883/295426/367236/83574	26	Tgfb2, Heyl, Sox11, Erbb3, Plagl1, Myog, Srpk3, Msc, Myom1, Mymx, Dmd, Acta1, Notch1, Dll1, Stac3, Cacna1s, Mylpf, Lmod3, Chrnd, Myh15, Myom2, Smyd1, Wt1, Myoz2, Col19a1, Rxrg
GO:0090257	regulation of muscle system process	26/226	263/17840	4.60698309779801e-16	1.0658584466977e-13	8.80522634180642e-14	29389/494021/29148/24837/24907/302948/290561/58971/24212/84583/296601/29290/25496/50563/29557/29388/140939/29209/171409/292905/24838/171043/296369/301518/83731/25722	26	Tnni2, Lmcd1, Myog, Tnnt2, Dmd, Srl, Tnnc1, Fxyd1, Atp1a2, Rgs2, Mymk, Adora1, Notch1, Gja5, Myh7, Tnni1, Trim63, Casq2, Tnnt1, Hrc, Tnnt3, Fbxo32, Tnnc2, Prkag3, Kcnma1, Scn4a
GO:0001655	urogenital system development	25/226	429/17840	2.29062843141572e-10	2.47311516311851e-08	2.04307981496799e-08	81809/313575/56761/84046/83469/364786/114031/290655/246334/140584/24628/25496/25616/84010/309888/246060/24188/310418/24890/155012/289486/306664/24883/192181/25453	25	Tgfb2, Heyl, Notch3, Sox11, Lrp4, Itga8, Fstl3, Crlf1, Tp63, Wnt11, Pdgfb, Notch1, Rln1, Dll1, Sim1, Cdkn1c, Aldh1a1, Frem2, Esr1, Cfh, Fras1, Adamts16, Wt1, Podxl, Gdnf
GO:0007519	skeletal muscle tissue development	24/226	204/17840	1.2321897647223e-16	3.07004819071963e-14	2.53621569386565e-14	81809/313575/84046/29496/25157/29148/293854/312897/316740/24907/29437/25496/84010/362895/682930/24584/500267/54240/303965/306616/297333/295426/367236/83574	24	Tgfb2, Heyl, Sox11, Erbb3, Plagl1, Myog, Srpk3, Msc, Myom1, Dmd, Acta1, Notch1, Dll1, Stac3, Cacna1s, Mylpf, Lmod3, Chrnd, Myh15, Myom2, Smyd1, Myoz2, Col19a1, Rxrg
GO:0055002	striated muscle cell development	23/226	131/17840	5.53198144681059e-20	1.99089865624661e-17	1.64471308044357e-17	25566/304551/29148/24837/24907/29275/29437/498587/100360334/362895/682930/291245/29209/171409/24838/500267/311029/309760/316330/295426/307982/117505/291926	23	Tmod1, Myo18b, Myog, Tnnt2, Dmd, Actc1, Acta1, Ldb3, Fhod3, Stac3, Cacna1s, Actn2, Casq2, Tnnt1, Tnnt3, Lmod3, Neb, Mypn, Ankrd23, Myoz2, Nrap, Csrp3, Mylk3
GO:0072001	renal system development	23/226	380/17840	6.03679001710335e-10	6.30747189206379e-08	5.21070296213132e-08	81809/313575/56761/84046/83469/364786/114031/290655/246334/140584/24628/25496/84010/309888/246060/24188/310418/155012/289486/306664/24883/192181/25453	23	Tgfb2, Heyl, Notch3, Sox11, Lrp4, Itga8, Fstl3, Crlf1, Tp63, Wnt11, Pdgfb, Notch1, Dll1, Sim1, Cdkn1c, Aldh1a1, Frem2, Cfh, Fras1, Adamts16, Wt1, Podxl, Gdnf
GO:0048738	cardiac muscle tissue development	22/226	254/17840	1.38700488005438e-12	2.36447831920849e-10	1.95333318842007e-10	81809/29496/304551/24837/29275/290561/84583/100360334/25496/50563/84010/29557/291245/29388/308831/311029/24883/155430/307982/293165/117505/291926	22	Tgfb2, Erbb3, Myo18b, Tnnt2, Actc1, Tnnc1, Rgs2, Fhod3, Notch1, Gja5, Dll1, Myh7, Actn2, Tnni1, Tenm4, Neb, Wt1, Hey2, Nrap, Sox6, Csrp3, Mylk3
GO:0001822	kidney development	22/226	366/17840	1.65612192362842e-09	0.000000162550876079771	0.00000013428586698129	81809/313575/56761/84046/83469/364786/114031/290655/140584/24628/25496/84010/309888/246060/24188/310418/155012/289486/306664/24883/192181/25453	22	Tgfb2, Heyl, Notch3, Sox11, Lrp4, Itga8, Fstl3, Crlf1, Wnt11, Pdgfb, Notch1, Dll1, Sim1, Cdkn1c, Aldh1a1, Frem2, Cfh, Fras1, Adamts16, Wt1, Podxl, Gdnf
GO:0060047	heart contraction	20/226	232/17840	1.65288524117128e-11	2.1414781184615e-09	1.76910917181363e-09	81809/29389/24837/24907/29275/290561/58971/24212/84583/29290/50563/29557/688228/29388/29209/292905/24598/155430/56781/117505	20	Tgfb2, Tnni2, Tnnt2, Dmd, Actc1, Tnnc1, Fxyd1, Atp1a2, Rgs2, Adora1, Gja5, Myh7, Myl4, Tnni1, Casq2, Hrc, Nos1, Hey2, Myl1, Csrp3
GO:0003015	heart process	20/226	242/17840	3.56455385809036e-11	4.44061151782872e-09	3.66845988148409e-09	81809/29389/24837/24907/29275/290561/58971/24212/84583/29290/50563/29557/688228/29388/29209/292905/24598/155430/56781/117505	20	Tgfb2, Tnni2, Tnnt2, Dmd, Actc1, Tnnc1, Fxyd1, Atp1a2, Rgs2, Adora1, Gja5, Myh7, Myl4, Tnni1, Casq2, Hrc, Nos1, Hey2, Myl1, Csrp3
GO:0010927	cellular component assembly involved in morphogenesis	19/226	119/17840	6.70500527046265e-16	1.44783413806857e-13	1.19607883491341e-13	25566/24837/29275/29437/498587/100360334/291245/29209/171409/24838/500267/308831/311029/309760/316330/295426/307982/117505/291926	19	Tmod1, Tnnt2, Actc1, Acta1, Ldb3, Fhod3, Actn2, Casq2, Tnnt1, Tnnt3, Lmod3, Tenm4, Neb, Mypn, Ankrd23, Myoz2, Nrap, Csrp3, Mylk3
GO:0031032	actomyosin structure organization	19/226	202/17840	1.17806574610654e-11	1.659023892017e-09	1.37054605336514e-09	25566/24837/29275/29437/498587/140584/100360334/291245/29209/171409/24838/500267/311029/309760/316330/295426/307982/117505/291926	19	Tmod1, Tnnt2, Actc1, Acta1, Ldb3, Wnt11, Fhod3, Actn2, Casq2, Tnnt1, Tnnt3, Lmod3, Neb, Mypn, Ankrd23, Myoz2, Nrap, Csrp3, Mylk3
GO:0032970	regulation of actin filament-based process	19/226	414/17840	0.00000145291584067679	0.0000904998924606179	0.0000747634021660002	81809/25566/29210/24837/290561/58971/140584/24212/100360334/29290/50563/291245/29209/500267/316330/24598/317435/117505/291926	19	Tgfb2, Tmod1, Epha3, Tnnt2, Tnnc1, Fxyd1, Wnt11, Atp1a2, Fhod3, Adora1, Gja5, Actn2, Casq2, Lmod3, Ankrd23, Nos1, Shroom2, Csrp3, Mylk3
GO:0006816	calcium ion transport	19/226	448/17840	0.00000459725340831043	0.000252381420161313	0.00020849630979349	81809/24873/308797/140727/24907/302948/24628/24212/362895/170546/682930/29209/85267/292905/50688/24245/24598/171371/287411	19	Tgfb2, Vdr, Cemip, Cacng6, Dmd, Srl, Pdgfb, Atp1a2, Stac3, Ryr3, Cacna1s, Casq2, Slc24a3, Hrc, Cacnb1, Camk2b, Nos1, Xcl1, Dhrs7c
GO:0001654	eye development	19/226	456/17840	0.00000592517086962109	0.000295255822256965	0.00024391553604173	81809/84046/25566/298504/316740/84394/24628/84010/246060/24188/682930/313713/310418/155012/303965/306616/24883/25421/25453	19	Tgfb2, Sox11, Tmod1, Mfsd2a, Myom1, Dcx, Pdgfb, Dll1, Cdkn1c, Aldh1a1, Cacna1s, Casz1, Frem2, Cfh, Myh15, Myom2, Wt1, Crybb1, Gdnf
GO:0150063	visual system development	19/226	459/17840	0.00000650638001187849	0.000319305528158704	0.000263783381023846	81809/84046/25566/298504/316740/84394/24628/84010/246060/24188/682930/313713/310418/155012/303965/306616/24883/25421/25453	19	Tgfb2, Sox11, Tmod1, Mfsd2a, Myom1, Dcx, Pdgfb, Dll1, Cdkn1c, Aldh1a1, Cacna1s, Casz1, Frem2, Cfh, Myh15, Myom2, Wt1, Crybb1, Gdnf
GO:0048880	sensory system development	19/226	464/17840	0.00000759026306978767	0.000366938240045407	0.000303133522755699	81809/84046/25566/298504/316740/84394/24628/84010/246060/24188/682930/313713/310418/155012/303965/306616/24883/25421/25453	19	Tgfb2, Sox11, Tmod1, Mfsd2a, Myom1, Dcx, Pdgfb, Dll1, Cdkn1c, Aldh1a1, Cacna1s, Casz1, Frem2, Cfh, Myh15, Myom2, Wt1, Crybb1, Gdnf
GO:0030239	myofibril assembly	18/226	67/17840	1.92946826798722e-19	6.24954772001059e-17	5.1628508812879e-17	25566/24837/29275/29437/498587/100360334/291245/29209/171409/24838/500267/311029/309760/316330/295426/307982/117505/291926	18	Tmod1, Tnnt2, Actc1, Acta1, Ldb3, Fhod3, Actn2, Casq2, Tnnt1, Tnnt3, Lmod3, Neb, Mypn, Ankrd23, Myoz2, Nrap, Csrp3, Mylk3
GO:0043500	muscle adaptation	18/226	139/17840	1.71446420020086e-13	3.26655855555917e-11	2.69855603523875e-11	494021/29148/24907/29437/302948/290561/84583/296601/25496/29557/682930/29388/140939/171409/171043/301518/155430/295426	18	Lmcd1, Myog, Dmd, Acta1, Srl, Tnnc1, Rgs2, Mymk, Notch1, Myh7, Cacna1s, Tnni1, Trim63, Tnnt1, Fbxo32, Prkag3, Hey2, Myoz2
GO:0043010	camera-type eye development	18/226	409/17840	0.00000496952663515248	0.000259617689859014	0.000214474307411844	81809/84046/25566/298504/316740/84394/24628/84010/246060/24188/682930/313713/155012/303965/306616/24883/25421/25453	18	Tgfb2, Sox11, Tmod1, Mfsd2a, Myom1, Dcx, Pdgfb, Dll1, Cdkn1c, Aldh1a1, Cacna1s, Casz1, Cfh, Myh15, Myom2, Wt1, Crybb1, Gdnf
GO:0006937	regulation of muscle contraction	17/226	167/17840	4.21009959180631e-11	5.05056021402245e-09	4.17234821145093e-09	29389/24837/24907/290561/58971/24212/84583/29290/50563/29557/29388/29209/171409/24838/296369/83731/25722	17	Tnni2, Tnnt2, Dmd, Tnnc1, Fxyd1, Atp1a2, Rgs2, Adora1, Gja5, Myh7, Tnni1, Casq2, Tnnt1, Tnnt3, Tnnc2, Kcnma1, Scn4a
GO:0060048	cardiac muscle contraction	16/226	133/17840	1.24816667366771e-11	1.68450494000405e-09	1.39159635283479e-09	29389/24837/24907/29275/290561/58971/24212/84583/29290/50563/29557/688228/29388/29209/56781/117505	16	Tnni2, Tnnt2, Dmd, Actc1, Tnnc1, Fxyd1, Atp1a2, Rgs2, Adora1, Gja5, Myh7, Myl4, Tnni1, Casq2, Myl1, Csrp3
GO:0035051	cardiocyte differentiation	16/226	179/17840	1.10992832657214e-09	0.000000112345557805224	9.28104541495522e-08	81809/304551/29275/84583/100360334/25496/84010/291245/308831/311029/24883/155430/307982/293165/117505/291926	16	Tgfb2, Myo18b, Actc1, Rgs2, Fhod3, Notch1, Dll1, Actn2, Tenm4, Neb, Wt1, Hey2, Nrap, Sox6, Csrp3, Mylk3
GO:1904062	regulation of cation transmembrane transport	16/226	377/17840	0.0000263337912379326	0.00100347235081957	0.000828984487019502	81809/308797/140727/24907/58971/24212/84583/362895/291245/29209/292905/50688/24598/171371/287411/192213	16	Tgfb2, Cemip, Cacng6, Dmd, Fxyd1, Atp1a2, Rgs2, Stac3, Actn2, Casq2, Hrc, Cacnb1, Nos1, Xcl1, Dhrs7c, Rasgrf1
GO:0008016	regulation of heart contraction	15/226	195/17840	2.8735119071401e-08	0.00000273744266683141	0.00000226144497459757	81809/24837/24907/58971/24212/84583/29290/50563/29557/688228/29209/292905/24598/155430/117505	15	Tgfb2, Tnnt2, Dmd, Fxyd1, Atp1a2, Rgs2, Adora1, Gja5, Myh7, Myl4, Casq2, Hrc, Nos1, Hey2, Csrp3
GO:1903522	regulation of blood circulation	15/226	264/17840	0.00000144985928496402	0.0000904998924606179	0.0000747634021660002	81809/24837/24907/58971/24212/84583/29290/50563/29557/688228/29209/292905/24598/155430/117505	15	Tgfb2, Tnnt2, Dmd, Fxyd1, Atp1a2, Rgs2, Adora1, Gja5, Myh7, Myl4, Casq2, Hrc, Nos1, Hey2, Csrp3
GO:0010959	regulation of metal ion transport	15/226	304/17840	0.00000812979618059304	0.000376177283270583	0.000310766043474699	81809/24873/308797/140727/24907/58971/24628/24212/362895/29209/292905/50688/24598/171371/287411	15	Tgfb2, Vdr, Cemip, Cacng6, Dmd, Fxyd1, Pdgfb, Atp1a2, Stac3, Casq2, Hrc, Cacnb1, Nos1, Xcl1, Dhrs7c
GO:0043502	regulation of muscle adaptation	14/226	109/17840	1.0144717600418e-10	1.1330600106122e-08	9.36038916161981e-09	494021/29148/24907/302948/290561/84583/296601/25496/29557/29388/140939/171409/171043/301518	14	Lmcd1, Myog, Dmd, Srl, Tnnc1, Rgs2, Mymk, Notch1, Myh7, Tnni1, Trim63, Tnnt1, Fbxo32, Prkag3
GO:0051924	regulation of calcium ion transport	14/226	292/17840	0.0000225182708551349	0.000876170947387201	0.000723818770659646	81809/24873/308797/140727/24907/24628/24212/362895/29209/292905/50688/24598/171371/287411	14	Tgfb2, Vdr, Cemip, Cacng6, Dmd, Pdgfb, Atp1a2, Stac3, Casq2, Hrc, Cacnb1, Nos1, Xcl1, Dhrs7c
GO:0070588	calcium ion transmembrane transport	14/226	324/17840	0.0000698105151480253	0.00230730876086177	0.00190610450597508	81809/308797/140727/24907/24212/362895/170546/682930/29209/85267/292905/50688/171371/287411	14	Tgfb2, Cemip, Cacng6, Dmd, Atp1a2, Stac3, Ryr3, Cacna1s, Casq2, Slc24a3, Hrc, Cacnb1, Xcl1, Dhrs7c
GO:0003009	skeletal muscle contraction	13/226	50/17840	3.59125181125181e-14	7.27004038540288e-12	6.00589612118559e-12	29389/24907/290561/59108/362895/29557/24583/29388/171409/24838/54240/296369/25722	13	Tnni2, Dmd, Tnnc1, Mb, Stac3, Myh7, Myh3, Tnni1, Tnnt1, Tnnt3, Chrnd, Tnnc2, Scn4a
GO:0050879	multicellular organismal movement	13/226	67/17840	2.12420000555741e-12	3.12740173545475e-10	2.58359637039566e-10	29389/24907/290561/59108/362895/29557/24583/29388/171409/24838/54240/296369/25722	13	Tnni2, Dmd, Tnnc1, Mb, Stac3, Myh7, Myh3, Tnni1, Tnnt1, Tnnt3, Chrnd, Tnnc2, Scn4a
GO:0050881	musculoskeletal movement	13/226	67/17840	2.12420000555741e-12	3.12740173545475e-10	2.58359637039566e-10	29389/24907/290561/59108/362895/29557/24583/29388/171409/24838/54240/296369/25722	13	Tnni2, Dmd, Tnnc1, Mb, Stac3, Myh7, Myh3, Tnni1, Tnnt1, Tnnt3, Chrnd, Tnnc2, Scn4a
GO:0055007	cardiac muscle cell differentiation	13/226	147/17840	4.77698807783567e-08	0.00000429796232891937	0.00000355061511516324	304551/29275/84583/100360334/84010/291245/311029/24883/155430/307982/293165/117505/291926	13	Myo18b, Actc1, Rgs2, Fhod3, Dll1, Actn2, Neb, Wt1, Hey2, Nrap, Sox6, Csrp3, Mylk3
GO:0098742	cell-cell adhesion via plasma-membrane adhesion molecules	13/226	241/17840	0.0000128876546852919	0.000579765465634171	0.000478953482602513	81809/29210/309659/308831/307618/291654/25434/25133/170641/680047/363948/307487/291649	13	Tgfb2, Epha3, Mdga1, Tenm4, Cdh5, Pcdhb5, Sparcl1, Pcdhb12, Adgrl3, Pcdhb9, Cdh20, Pcdhb21, Pcdhb10
GO:0003007	heart morphogenesis	13/226	274/17840	0.0000493177561362509	0.00173630665353605	0.00143439057320766	81809/313575/84046/24837/29275/290561/140584/25496/50563/84010/29557/29388/155430	13	Tgfb2, Heyl, Sox11, Tnnt2, Actc1, Tnnc1, Wnt11, Notch1, Gja5, Dll1, Myh7, Tnni1, Hey2
GO:0002064	epithelial cell development	13/226	277/17840	0.000055131431415423	0.00187148787476799	0.00154606593251986	266714/25566/246334/24907/305230/24628/25496/84010/24890/362770/307618/24883/192181	13	Myo7a, Tmod1, Tp63, Dmd, Shroom3, Pdgfb, Notch1, Dll1, Esr1, Ccdc88c, Cdh5, Wt1, Podxl
GO:0060485	mesenchyme development	13/226	290/17840	0.0000877653150632544	0.00275992092708622	0.00228001462330907	81809/313575/84046/29496/29210/29275/29437/140584/25496/114500/24883/155430/25453	13	Tgfb2, Heyl, Sox11, Erbb3, Epha3, Actc1, Acta1, Wnt11, Notch1, Gbx2, Wt1, Hey2, Gdnf
GO:0051402	neuron apoptotic process	13/226	314/17840	0.000193114012942338	0.0051767473400759	0.00427659340552572	81809/29496/290655/246334/680451/24890/690853/24245/83731/24598/25613/266608/25453	13	Tgfb2, Erbb3, Crlf1, Tp63, Nrbp2, Esr1, Aatk, Camk2b, Kcnma1, Nos1, Ptprz1, Fzd9, Gdnf
GO:0045214	sarcomere organization	12/226	48/17840	5.94314741574806e-13	1.06943635997822e-10	8.83478405311787e-11	24837/498587/100360334/291245/29209/171409/24838/309760/316330/295426/117505/291926	12	Tnnt2, Ldb3, Fhod3, Actn2, Casq2, Tnnt1, Tnnt3, Mypn, Ankrd23, Myoz2, Csrp3, Mylk3
GO:0030048	actin filament-based movement	12/226	125/17840	6.37988010393242e-08	0.00000543800833069398	0.00000449242526986045	266714/24837/29275/290561/58971/24212/29290/50563/29557/29209/362770/24598	12	Myo7a, Tnnt2, Actc1, Tnnc1, Fxyd1, Atp1a2, Adora1, Gja5, Myh7, Casq2, Ccdc88c, Nos1
GO:0014902	myotube differentiation	12/226	127/17840	7.616044181002e-08	0.00000632522233391422	0.00000522536688477924	29148/108352018/24907/29437/296601/25496/362895/682930/365377/500267/297333/117505	12	Myog, Mymx, Dmd, Acta1, Mymk, Notch1, Stac3, Cacna1s, Trim72, Lmod3, Smyd1, Csrp3
GO:0051147	regulation of muscle cell differentiation	12/226	148/17840	0.000000409098485956806	0.0000281929786385977	0.0000232906685621993	29148/313783/24628/84583/25496/84010/365377/500267/297333/293165/117505/291926	12	Myog, Olfm2, Pdgfb, Rgs2, Notch1, Dll1, Trim72, Lmod3, Smyd1, Sox6, Csrp3, Mylk3
GO:0045664	regulation of neuron differentiation	12/226	238/17840	0.0000537776328210769	0.00185303992241987	0.00153082578534353	313575/56761/84046/338475/24907/501625/25496/84010/313713/155430/313644/171571	12	Heyl, Notch3, Sox11, Nrep, Dmd, Bex1, Notch1, Dll1, Casz1, Hey2, Rap1gap, Grip2
GO:0090287	regulation of cellular response to growth factor stimulus	12/226	290/17840	0.00034120569920562	0.00804152122085383	0.00664322872342355	84046/364786/338475/114031/24907/310681/24628/25496/84010/311827/246060/307618	12	Sox11, Itga8, Nrep, Fstl3, Dmd, Hjv, Pdgfb, Notch1, Dll1, Adamtsl2, Cdkn1c, Cdh5
GO:0014888	striated muscle adaptation	11/226	55/17840	7.75298740848212e-11	8.96854507716914e-09	7.40905789186524e-09	29148/29437/290561/296601/29557/682930/29388/140939/171409/155430/295426	11	Myog, Acta1, Tnnc1, Mymk, Myh7, Cacna1s, Tnni1, Trim63, Tnnt1, Hey2, Myoz2
GO:0070252	actin-mediated cell contraction	11/226	97/17840	4.04466285777135e-08	0.00000374304657037754	0.00000309219037126459	24837/29275/290561/58971/24212/29290/50563/29557/29209/362770/24598	11	Tnnt2, Actc1, Tnnc1, Fxyd1, Atp1a2, Adora1, Gja5, Myh7, Casq2, Ccdc88c, Nos1
GO:0055006	cardiac cell development	11/226	108/17840	0.000000124180735316438	0.00000981027808999861	0.00000810442693644123	304551/29275/84583/100360334/25496/291245/311029/155430/307982/117505/291926	11	Myo18b, Actc1, Rgs2, Fhod3, Notch1, Actn2, Neb, Hey2, Nrap, Csrp3, Mylk3
GO:0003206	cardiac chamber morphogenesis	11/226	144/17840	0.00000225905429903955	0.000133037761356166	0.000109904612979111	81809/313575/84046/24837/290561/140584/25496/50563/29557/29388/155430	11	Tgfb2, Heyl, Sox11, Tnnt2, Tnnc1, Wnt11, Notch1, Gja5, Myh7, Tnni1, Hey2
GO:0003231	cardiac ventricle development	11/226	146/17840	0.00000258583383715583	0.000149562782116924	0.000123556195752822	81809/313575/84046/24837/290561/140584/25496/50563/29557/29388/155430	11	Tgfb2, Heyl, Sox11, Tnnt2, Tnnc1, Wnt11, Notch1, Gja5, Myh7, Tnni1, Hey2
GO:0072073	kidney epithelium development	11/226	159/17840	0.00000591127054474404	0.000295255822256965	0.00024391553604173	313575/290655/140584/24628/25496/84010/309888/306664/24883/192181/25453	11	Heyl, Crlf1, Wnt11, Pdgfb, Notch1, Dll1, Sim1, Adamts16, Wt1, Podxl, Gdnf
GO:0072006	nephron development	11/226	164/17840	0.00000795027154494416	0.000373201877305422	0.000308308013230329	313575/56761/140584/24628/25496/84010/155012/306664/24883/192181/25453	11	Heyl, Notch3, Wnt11, Pdgfb, Notch1, Dll1, Cfh, Adamts16, Wt1, Podxl, Gdnf
GO:0007219	Notch signaling pathway	11/226	174/17840	0.0000139280630586192	0.000609635084417129	0.000503629250284637	81809/313575/56761/361945/246334/25496/84010/293774/155430/679462/171571	11	Tgfb2, Heyl, Notch3, Postn, Tp63, Notch1, Dll1, Dtx4, Hey2, Tspan15, Grip2
GO:1903169	regulation of calcium ion transmembrane transport	11/226	177/17840	0.0000163526486142353	0.000662077860768851	0.000546953062860343	81809/308797/140727/24907/24212/362895/29209/292905/50688/171371/287411	11	Tgfb2, Cemip, Cacng6, Dmd, Atp1a2, Stac3, Casq2, Hrc, Cacnb1, Xcl1, Dhrs7c
GO:0003205	cardiac chamber development	11/226	197/17840	0.0000439915639323064	0.00156580962172242	0.00129354026045023	81809/313575/84046/24837/290561/140584/25496/50563/29557/29388/155430	11	Tgfb2, Heyl, Sox11, Tnnt2, Tnnc1, Wnt11, Notch1, Gja5, Myh7, Tnni1, Hey2
GO:0003018	vascular process in circulatory system	11/226	227/17840	0.000156131053791422	0.00443603932658259	0.00366468272149395	298504/24212/84583/29290/50563/259248/307618/83731/24598/291926/171571	11	Mfsd2a, Atp1a2, Rgs2, Adora1, Gja5, Slc16a2, Cdh5, Kcnma1, Nos1, Mylk3, Grip2
GO:0006813	potassium ion transport	11/226	246/17840	0.000312644348297493	0.00750114847507836	0.00619681819393549	58971/24212/29290/50563/291245/29209/85267/83731/24598/25722/365241	11	Fxyd1, Atp1a2, Adora1, Gja5, Actn2, Casq2, Slc24a3, Kcnma1, Nos1, Scn4a, Kcna7
GO:0090092	regulation of transmembrane receptor protein serine/threonine kinase signaling pathway	11/226	252/17840	0.000383613505124804	0.00862863988263361	0.00712825679844482	81809/84046/364786/338475/114031/310681/25496/311827/246060/24504/307618	11	Tgfb2, Sox11, Itga8, Nrep, Fstl3, Hjv, Notch1, Adamtsl2, Cdkn1c, Inha, Cdh5
GO:0071560	cellular response to transforming growth factor beta stimulus	11/226	258/17840	0.000467657307466107	0.00970988473642771	0.00802149038852122	81809/84046/364786/338475/311061/361945/311827/246060/307618/293165/171371	11	Tgfb2, Sox11, Itga8, Nrep, Itgb6, Postn, Adamtsl2, Cdkn1c, Cdh5, Sox6, Xcl1
GO:0043501	skeletal muscle adaptation	10/226	30/17840	2.09962359398637e-12	3.12740173545475e-10	2.58359637039566e-10	29148/29437/290561/296601/29557/682930/29388/140939/171409/295426	10	Myog, Acta1, Tnnc1, Mymk, Myh7, Cacna1s, Tnni1, Trim63, Tnnt1, Myoz2
GO:0006942	regulation of striated muscle contraction	10/226	90/17840	0.000000206019624775488	0.0000158880372535192	0.0000131253605558719	24907/58971/24212/84583/29290/50563/29557/29209/24838/25722	10	Dmd, Fxyd1, Atp1a2, Rgs2, Adora1, Gja5, Myh7, Casq2, Tnnt3, Scn4a
GO:0042246	tissue regeneration	10/226	96/17840	0.00000038021498136732	0.0000272964273265424	0.0000225500132477766	56761/361945/29148/108352018/24907/290553/296601/25496/266707/266608	10	Notch3, Postn, Myog, Mymx, Dmd, Mustn1, Mymk, Notch1, Gjd4, Fzd9
GO:0051153	regulation of striated muscle cell differentiation	10/226	102/17840	0.000000672031124198179	0.0000453481002349563	0.0000374627876691178	29148/84583/25496/84010/365377/500267/297333/293165/117505/291926	10	Myog, Rgs2, Notch1, Dll1, Trim72, Lmod3, Smyd1, Sox6, Csrp3, Mylk3
GO:0055013	cardiac muscle cell development	10/226	103/17840	0.000000736132823817255	0.0000486598819662059	0.0000401987032898703	304551/29275/84583/100360334/291245/311029/155430/307982/117505/291926	10	Myo18b, Actc1, Rgs2, Fhod3, Actn2, Neb, Hey2, Nrap, Csrp3, Mylk3
GO:0048736	appendage development	10/226	204/17840	0.000282817514163899	0.00699271701051045	0.00577679486544501	81809/84046/83469/246334/290553/25496/50563/310418/289486/287102	10	Tgfb2, Sox11, Lrp4, Tp63, Mustn1, Notch1, Gja5, Frem2, Fras1, Kremen2
GO:0060173	limb development	10/226	204/17840	0.000282817514163899	0.00699271701051045	0.00577679486544501	81809/84046/83469/246334/290553/25496/50563/310418/289486/287102	10	Tgfb2, Sox11, Lrp4, Tp63, Mustn1, Notch1, Gja5, Frem2, Fras1, Kremen2
GO:0008217	regulation of blood pressure	10/226	210/17840	0.000356210181894867	0.00810763162415399	0.00669784358024713	361945/24628/24212/29290/50563/84010/29191/306664/24598/171571	10	Postn, Pdgfb, Atp1a2, Adora1, Gja5, Dll1, Tac3, Adamts16, Nos1, Grip2
GO:0003208	cardiac ventricle morphogenesis	9/226	74/17840	0.000000387661518067599	0.0000272964273265424	0.0000225500132477766	81809/313575/84046/24837/290561/25496/29557/29388/155430	9	Tgfb2, Heyl, Sox11, Tnnt2, Tnnc1, Notch1, Myh7, Tnni1, Hey2
GO:0048747	muscle fiber development	9/226	74/17840	0.000000387661518067599	0.0000272964273265424	0.0000225500132477766	304551/29148/24907/29437/362895/682930/500267/311029/307982	9	Myo18b, Myog, Dmd, Acta1, Stac3, Cacna1s, Lmod3, Neb, Nrap
GO:0014897	striated muscle hypertrophy	9/226	113/17840	0.0000136629795249854	0.000606224529882573	0.000500811736878342	494021/84583/296601/25496/29557/140939/171043/155430/117505	9	Lmcd1, Rgs2, Mymk, Notch1, Myh7, Trim63, Fbxo32, Hey2, Csrp3
GO:0014896	muscle hypertrophy	9/226	115/17840	0.0000157456266014789	0.000653414600778	0.000539796205839254	494021/84583/296601/25496/29557/140939/171043/155430/117505	9	Lmcd1, Rgs2, Mymk, Notch1, Myh7, Trim63, Fbxo32, Hey2, Csrp3
GO:0072009	nephron epithelium development	9/226	123/17840	0.0000269996349736356	0.00101688160092565	0.000840062082043839	313575/140584/24628/25496/84010/306664/24883/192181/25453	9	Heyl, Wnt11, Pdgfb, Notch1, Dll1, Adamts16, Wt1, Podxl, Gdnf
GO:0035107	appendage morphogenesis	9/226	175/17840	0.000400730927703721	0.0087005908089144	0.0071876966042997	81809/84046/83469/246334/290553/25496/50563/310418/289486	9	Tgfb2, Sox11, Lrp4, Tp63, Mustn1, Notch1, Gja5, Frem2, Fras1
GO:0035108	limb morphogenesis	9/226	175/17840	0.000400730927703721	0.0087005908089144	0.0071876966042997	81809/84046/83469/246334/290553/25496/50563/310418/289486	9	Tgfb2, Sox11, Lrp4, Tp63, Mustn1, Notch1, Gja5, Frem2, Fras1
GO:1903115	regulation of actin filament-based movement	8/226	47/17840	0.000000120446897329671	0.00000975318751127013	0.00000805726350031643	24837/290561/58971/24212/29290/50563/29209/24598	8	Tnnt2, Tnnc1, Fxyd1, Atp1a2, Adora1, Gja5, Casq2, Nos1
GO:0055008	cardiac muscle tissue morphogenesis	8/226	66/17840	0.00000178921919350569	0.000107320017921573	0.0000886587756314127	81809/24837/29275/290561/25496/29557/29388/155430	8	Tgfb2, Tnnt2, Actc1, Tnnc1, Notch1, Myh7, Tnni1, Hey2
GO:0060415	muscle tissue morphogenesis	8/226	80/17840	0.00000775662956410772	0.000369466517031543	0.000305222172630988	81809/24837/29275/290561/25496/29557/29388/155430	8	Tgfb2, Tnnt2, Actc1, Tnnc1, Notch1, Myh7, Tnni1, Hey2
GO:0048644	muscle organ morphogenesis	8/226	87/17840	0.0000144927820622299	0.00062589494799417	0.000517061782486856	81809/24837/29275/290561/25496/29557/29388/155430	8	Tgfb2, Tnnt2, Actc1, Tnnc1, Notch1, Myh7, Tnni1, Hey2
GO:0003300	cardiac muscle hypertrophy	8/226	109/17840	0.0000742525798107425	0.00237833540495984	0.00196478074760173	494021/84583/25496/29557/140939/171043/155430/117505	8	Lmcd1, Rgs2, Notch1, Myh7, Trim63, Fbxo32, Hey2, Csrp3
GO:0051209	release of sequestered calcium ion into cytosol	8/226	124/17840	0.000182976343268448	0.00498033929282775	0.00411433759034404	81809/308797/24907/170546/29209/292905/171371/287411	8	Tgfb2, Cemip, Dmd, Ryr3, Casq2, Hrc, Xcl1, Dhrs7c
GO:0051283	negative regulation of sequestering of calcium ion	8/226	125/17840	0.000193388832401724	0.0051767473400759	0.00427659340552572	81809/308797/24907/170546/29209/292905/171371/287411	8	Tgfb2, Cemip, Dmd, Ryr3, Casq2, Hrc, Xcl1, Dhrs7c
GO:0051282	regulation of sequestering of calcium ion	8/226	127/17840	0.000215676605694275	0.00570376217820552	0.00471196875481336	81809/308797/24907/170546/29209/292905/171371/287411	8	Tgfb2, Cemip, Dmd, Ryr3, Casq2, Hrc, Xcl1, Dhrs7c
GO:0051208	sequestering of calcium ion	8/226	129/17840	0.000240029605763692	0.00602678986874883	0.00497882707345007	81809/308797/24907/170546/29209/292905/171371/287411	8	Tgfb2, Cemip, Dmd, Ryr3, Casq2, Hrc, Xcl1, Dhrs7c
GO:0055010	ventricular cardiac muscle tissue morphogenesis	7/226	50/17840	0.00000299947823024181	0.000170444034872864	0.000140806531140807	81809/24837/290561/25496/29557/29388/155430	7	Tgfb2, Tnnt2, Tnnc1, Notch1, Myh7, Tnni1, Hey2
GO:0060412	ventricular septum morphogenesis	7/226	51/17840	0.00000343951892782213	0.000192079341503722	0.000158679802441449	81809/313575/84046/140584/25496/50563/155430	7	Tgfb2, Heyl, Sox11, Wnt11, Notch1, Gja5, Hey2
GO:0003229	ventricular cardiac muscle tissue development	7/226	60/17840	0.0000104170013587618	0.000475220667620136	0.000392587360325762	81809/24837/290561/25496/29557/29388/155430	7	Tgfb2, Tnnt2, Tnnc1, Notch1, Myh7, Tnni1, Hey2
GO:0032835	glomerulus development	7/226	72/17840	0.0000349378556345172	0.0013007323494276	0.00107455570505678	313575/56761/24628/25496/155012/24883/192181	7	Heyl, Notch3, Pdgfb, Notch1, Cfh, Wt1, Podxl
GO:0055117	regulation of cardiac muscle contraction	7/226	74/17840	0.0000417764453266847	0.0015034878490348	0.00124205525170097	24907/58971/24212/84583/29290/50563/29209	7	Dmd, Fxyd1, Atp1a2, Rgs2, Adora1, Gja5, Casq2
GO:0003151	outflow tract morphogenesis	7/226	81/17840	0.0000748966382543698	0.00237833540495984	0.00196478074760173	81809/313575/84046/140584/25496/50563/155430	7	Tgfb2, Heyl, Sox11, Wnt11, Notch1, Gja5, Hey2
GO:0008593	regulation of Notch signaling pathway	7/226	85/17840	0.000101863687865942	0.00317246620190179	0.00262082484367636	81809/361945/246334/25496/84010/155430/679462	7	Tgfb2, Postn, Tp63, Notch1, Dll1, Hey2, Tspan15
GO:0003281	ventricular septum development	7/226	86/17840	0.000109710786459798	0.00335238903154044	0.00276946195810137	81809/313575/84046/140584/25496/50563/155430	7	Tgfb2, Heyl, Sox11, Wnt11, Notch1, Gja5, Hey2
GO:0060411	cardiac septum morphogenesis	7/226	86/17840	0.000109710786459798	0.00335238903154044	0.00276946195810137	81809/313575/84046/140584/25496/50563/155430	7	Tgfb2, Heyl, Sox11, Wnt11, Notch1, Gja5, Hey2
GO:0051279	regulation of release of sequestered calcium ion into cytosol	7/226	87/17840	0.000118042361844585	0.00357326364499638	0.00295192999320154	81809/308797/24907/29209/292905/171371/287411	7	Tgfb2, Cemip, Dmd, Casq2, Hrc, Xcl1, Dhrs7c
GO:0045665	negative regulation of neuron differentiation	7/226	88/17840	0.000126880699947293	0.00370240168584939	0.00305861298497884	56761/24907/501625/25496/84010/313713/313644	7	Notch3, Dmd, Bex1, Notch1, Dll1, Casz1, Rap1gap
GO:0072080	nephron tubule development	7/226	104/17840	0.00035794730541958	0.00810763162415399	0.00669784358024713	313575/140584/25496/84010/306664/24883/25453	7	Heyl, Wnt11, Notch1, Dll1, Adamts16, Wt1, Gdnf
GO:0055003	cardiac myofibril assembly	6/226	18/17840	6.32283467804088e-08	0.00000543800833069398	0.00000449242526986045	29275/100360334/311029/307982/117505/291926	6	Actc1, Fhod3, Neb, Nrap, Csrp3, Mylk3
GO:0014874	response to stimulus involved in regulation of muscle adaptation	6/226	22/17840	0.000000243575089888901	0.0000183474352593058	0.0000151571084087536	29148/24907/302948/140939/171043/301518	6	Myog, Dmd, Srl, Trim63, Fbxo32, Prkag3
GO:0003230	cardiac atrium development	6/226	43/17840	0.0000159369414823902	0.000653414600778	0.000539796205839254	81809/24837/140584/25496/50563/155430	6	Tgfb2, Tnnt2, Wnt11, Notch1, Gja5, Hey2
GO:0010830	regulation of myotube differentiation	6/226	43/17840	0.0000159369414823902	0.000653414600778	0.000539796205839254	29148/25496/365377/500267/297333/117505	6	Myog, Notch1, Trim72, Lmod3, Smyd1, Csrp3
GO:0014904	myotube cell development	6/226	43/17840	0.0000159369414823902	0.000653414600778	0.000539796205839254	29148/24907/29437/362895/682930/500267	6	Myog, Dmd, Acta1, Stac3, Cacna1s, Lmod3
GO:0072132	mesenchyme morphogenesis	6/226	54/17840	0.0000601197481134437	0.00200750375401489	0.00165843081610824	81809/313575/29275/29437/140584/25496	6	Tgfb2, Heyl, Actc1, Acta1, Wnt11, Notch1
GO:0051148	negative regulation of muscle cell differentiation	6/226	65/17840	0.000171253126792294	0.0047409305784636	0.00391655823937033	24628/84583/25496/84010/365377/293165	6	Pdgfb, Rgs2, Notch1, Dll1, Trim72, Sox6
GO:0051149	positive regulation of muscle cell differentiation	6/226	72/17840	0.000300967175940913	0.00738509608236832	0.00610094546444818	29148/313783/500267/297333/117505/291926	6	Myog, Olfm2, Lmod3, Smyd1, Csrp3, Mylk3
GO:0014743	regulation of muscle hypertrophy	6/226	76/17840	0.000403822639347557	0.0087005908089144	0.0071876966042997	494021/84583/296601/25496/140939/171043	6	Lmcd1, Rgs2, Mymk, Notch1, Trim63, Fbxo32
GO:0051145	smooth muscle cell differentiation	6/226	76/17840	0.000403822639347557	0.0087005908089144	0.0071876966042997	364786/313783/24628/25496/155012/155430	6	Itga8, Olfm2, Pdgfb, Notch1, Cfh, Hey2
GO:0048844	artery morphogenesis	6/226	78/17840	0.000464598132013265	0.00970860225542557	0.00802043091054478	81809/56761/140584/25496/50563/155430	6	Tgfb2, Notch3, Wnt11, Notch1, Gja5, Hey2
GO:0014733	regulation of skeletal muscle adaptation	5/226	15/17840	0.000000845266669485875	0.000054756374849295	0.0000452351131333283	290561/296601/29557/29388/171409	5	Tnnc1, Mymk, Myh7, Tnni1, Tnnt1
GO:0003184	pulmonary valve morphogenesis	5/226	17/17840	0.00000170607074767125	0.000104263455692588	0.0000861337009052694	81809/313575/25496/50563/155430	5	Tgfb2, Heyl, Notch1, Gja5, Hey2
GO:0003177	pulmonary valve development	5/226	21/17840	0.00000538295175524708	0.000276752075162624	0.000228629295937144	81809/313575/25496/50563/155430	5	Tgfb2, Heyl, Notch1, Gja5, Hey2
GO:0003171	atrioventricular valve development	5/226	27/17840	0.0000200721499338109	0.000802638193032266	0.000663072191445709	81809/313575/25496/50563/155430	5	Tgfb2, Heyl, Notch1, Gja5, Hey2
GO:0002026	regulation of the force of heart contraction	5/226	31/17840	0.0000405376671943866	0.00147529779823166	0.00121876700187026	24212/29557/688228/24598/117505	5	Atp1a2, Myh7, Myl4, Nos1, Csrp3
GO:0045932	negative regulation of muscle contraction	5/226	33/17840	0.0000554686125278566	0.00187148787476799	0.00154606593251986	24212/84583/29290/171409/83731	5	Atp1a2, Rgs2, Adora1, Tnnt1, Kcnma1
GO:0003209	cardiac atrium morphogenesis	5/226	35/17840	0.0000743235284731133	0.00237833540495984	0.00196478074760173	81809/24837/25496/50563/155430	5	Tgfb2, Tnnt2, Notch1, Gja5, Hey2
GO:1905314	semi-lunar valve development	5/226	35/17840	0.0000743235284731133	0.00237833540495984	0.00196478074760173	81809/313575/25496/50563/155430	5	Tgfb2, Heyl, Notch1, Gja5, Hey2
GO:0014850	response to muscle activity	5/226	39/17840	0.000126500307890847	0.00370240168584939	0.00305861298497884	361945/29148/302948/78975/301518	5	Postn, Myog, Srl, Prkaa2, Prkag3
GO:0048741	skeletal muscle fiber development	5/226	39/17840	0.000126500307890847	0.00370240168584939	0.00305861298497884	29148/29437/362895/682930/500267	5	Myog, Acta1, Stac3, Cacna1s, Lmod3
GO:0086004	regulation of cardiac muscle cell contraction	5/226	39/17840	0.000126500307890847	0.00370240168584939	0.00305861298497884	58971/24212/29290/50563/29209	5	Fxyd1, Atp1a2, Adora1, Gja5, Casq2
GO:0001504	neurotransmitter uptake	5/226	41/17840	0.00016129874726424	0.00450385036542132	0.00372070250041468	63997/24212/24598/117556/25453	5	Slc29a1, Atp1a2, Nos1, Sv2b, Gdnf
GO:0051154	negative regulation of striated muscle cell differentiation	5/226	41/17840	0.00016129874726424	0.00450385036542132	0.00372070250041468	84583/25496/84010/365377/293165	5	Rgs2, Notch1, Dll1, Trim72, Sox6
GO:0090075	relaxation of muscle	5/226	42/17840	0.000181223070163684	0.00497441969712011	0.00410944731807391	24212/84583/29290/292905/83731	5	Atp1a2, Rgs2, Adora1, Hrc, Kcnma1
GO:0001941	postsynaptic membrane organization	5/226	47/17840	0.000310423727756515	0.00750114847507836	0.00619681819393549	83469/266608/171571/25453/116595	5	Lrp4, Fzd9, Grip2, Gdnf, Nrxn2
GO:0035850	epithelial cell differentiation involved in kidney development	5/226	47/17840	0.000310423727756515	0.00750114847507836	0.00619681819393549	24628/25496/24883/192181/25453	5	Pdgfb, Notch1, Wt1, Podxl, Gdnf
GO:0003197	endocardial cushion development	5/226	48/17840	0.000342981081506747	0.00804152122085383	0.00664322872342355	81809/313575/29496/29210/25496	5	Tgfb2, Heyl, Erbb3, Epha3, Notch1
GO:0003179	heart valve morphogenesis	5/226	50/17840	0.000415776387324956	0.0088598665693785	0.00731927684612214	81809/313575/25496/50563/155430	5	Tgfb2, Heyl, Notch1, Gja5, Hey2
GO:0043403	skeletal muscle tissue regeneration	5/226	51/17840	0.000456266371177072	0.00965912925648716	0.00797956047837713	29148/108352018/24907/296601/266707	5	Myog, Mymx, Dmd, Mymk, Gjd4
GO:0014883	transition between fast and slow fiber	4/226	10/17840	0.00000496109582372941	0.000259617689859014	0.000214474307411844	290561/29557/29388/171409	4	Tnnc1, Myh7, Tnni1, Tnnt1
GO:0033275	actin-myosin filament sliding	4/226	10/17840	0.00000496109582372941	0.000259617689859014	0.000214474307411844	24837/29275/290561/29557	4	Tnnt2, Actc1, Tnnc1, Myh7
GO:0014877	response to muscle inactivity involved in regulation of muscle adaptation	4/226	14/17840	0.0000227225562150432	0.000876170947387201	0.000723818770659646	29148/24907/140939/171043	4	Myog, Dmd, Trim63, Fbxo32
GO:0014894	response to denervation involved in regulation of muscle adaptation	4/226	14/17840	0.0000227225562150432	0.000876170947387201	0.000723818770659646	29148/24907/140939/171043	4	Myog, Dmd, Trim63, Fbxo32
GO:0014870	response to muscle inactivity	4/226	16/17840	0.0000404983072488336	0.00147529779823166	0.00121876700187026	29148/24907/140939/171043	4	Myog, Dmd, Trim63, Fbxo32
GO:1904748	regulation of apoptotic process involved in development	4/226	17/17840	0.000052434380018422	0.00182618233203945	0.00150863830228442	81809/24873/25496/24883	4	Tgfb2, Vdr, Notch1, Wt1
GO:0014854	response to inactivity	4/226	22/17840	0.000153337111438573	0.00439521153937646	0.00363095423639361	29148/24907/140939/171043	4	Myog, Dmd, Trim63, Fbxo32
GO:0051481	negative regulation of cytosolic calcium ion concentration	4/226	22/17840	0.000153337111438573	0.00439521153937646	0.00363095423639361	24212/170546/292905/24598	4	Atp1a2, Ryr3, Hrc, Nos1
GO:0003181	atrioventricular valve morphogenesis	4/226	24/17840	0.000218359527662082	0.00570376217820552	0.00471196875481336	81809/313575/25496/155430	4	Tgfb2, Heyl, Notch1, Hey2
GO:0003283	atrial septum development	4/226	24/17840	0.000218359527662082	0.00570376217820552	0.00471196875481336	81809/140584/50563/155430	4	Tgfb2, Wnt11, Gja5, Hey2
GO:0010880	regulation of release of sequestered calcium ion into cytosol by sarcoplasmic reticulum	4/226	27/17840	0.000350063134344054	0.00804152122085383	0.00664322872342355	24907/29209/292905/287411	4	Dmd, Casq2, Hrc, Dhrs7c
GO:0045844	positive regulation of striated muscle tissue development	4/226	27/17840	0.000350063134344054	0.00804152122085383	0.00664322872342355	29496/29148/84010/500267	4	Erbb3, Myog, Dll1, Lmod3
GO:0048636	positive regulation of muscle organ development	4/226	27/17840	0.000350063134344054	0.00804152122085383	0.00664322872342355	29496/29148/84010/500267	4	Erbb3, Myog, Dll1, Lmod3
GO:0062009	secondary palate development	4/226	27/17840	0.000350063134344054	0.00804152122085383	0.00664322872342355	81809/84046/311061/140584	4	Tgfb2, Sox11, Itgb6, Wnt11
GO:1901863	positive regulation of muscle tissue development	4/226	28/17840	0.000404376196028971	0.0087005908089144	0.0071876966042997	29496/29148/84010/500267	4	Erbb3, Myog, Dll1, Lmod3
GO:0072012	glomerulus vasculature development	4/226	29/17840	0.000464448662099161	0.00970860225542557	0.00802043091054478	56761/24628/25496/24883	4	Notch3, Pdgfb, Notch1, Wt1
GO:0010649	regulation of cell communication by electrical coupling	3/226	10/17840	0.000225434135318567	0.00570454034606906	0.00471261161167597	50563/29209/292905	3	Gja5, Casq2, Hrc
GO:0045607	regulation of inner ear auditory receptor cell differentiation	3/226	10/17840	0.000225434135318567	0.00570454034606906	0.00471261161167597	25496/84010/155430	3	Notch1, Dll1, Hey2
GO:0045631	regulation of mechanoreceptor differentiation	3/226	10/17840	0.000225434135318567	0.00570454034606906	0.00471261161167597	25496/84010/155430	3	Notch1, Dll1, Hey2
GO:2000980	regulation of inner ear receptor cell differentiation	3/226	10/17840	0.000225434135318567	0.00570454034606906	0.00471261161167597	25496/84010/155430	3	Notch1, Dll1, Hey2
GO:0060525	prostate glandular acinus development	3/226	12/17840	0.000405615687602987	0.0087005908089144	0.0071876966042997	246334/25496/24890	3	Tp63, Notch1, Esr1
GO:1902459	positive regulation of stem cell population maintenance	3/226	12/17840	0.000405615687602987	0.0087005908089144	0.0071876966042997	683626/246334/683522	3	Lbh, Tp63, Tead4

## Sheet: Downregulated_DEGs_HS14_vs_Cont
ID	Description	GeneRatio	BgRatio	pvalue	p.adjust	qvalue	geneID	Count	geneSymbol
GO:0061448	connective tissue development	17/191	298/17840	2.30905449372168e-08	0.0000427672894381919	0.0000328895097621251	50566/29393/25181/498398/311642/361060/29373/306782/298878/25546/305604/171356/296499/25483/113983/64637/117092	17	Grem1, Col1a1, Bgn, Selenom, Sulf2, Ebf2, Bmp2, Ror2, Osr1, Shox2, Efemp1, Foxc2, Dlx2, Msx2, Pitx1, Hand2, Serpinb7
GO:0048762	mesenchymal cell differentiation	15/191	229/17840	2.59510251445339e-08	0.0000427672894381919	0.0000328895097621251	50566/29393/312478/84426/25443/29373/246297/298878/497979/171356/25483/296789/246262/317715/64637	15	Grem1, Col1a1, Loxl3, Wnt4, Fgf10, Bmp2, Myocd, Osr1, Tmem100, Foxc2, Msx2, Sema3e, Sema3d, Gsc, Hand2
GO:0060485	mesenchyme development	16/191	290/17840	9.63877260926215e-08	0.00010589798173376	0.0000814391734845729	50566/29393/312478/84426/25443/29373/246297/25237/298878/497979/171356/25483/296789/246262/317715/64637	16	Grem1, Col1a1, Loxl3, Wnt4, Fgf10, Bmp2, Myocd, Acvrl1, Osr1, Tmem100, Foxc2, Msx2, Sema3e, Sema3d, Gsc, Hand2
GO:0045165	cell fate commitment	15/191	281/17840	0.000000375829831175171	0.000309683780888341	0.000238157429860477	312478/84426/361060/25443/112400/683470/29373/306782/113984/171356/296499/317715/113983/317268/29300	15	Loxl3, Wnt4, Ebf2, Fgf10, Nrg1, Gas1, Bmp2, Ror2, Nr2f2, Foxc2, Dlx2, Gsc, Pitx1, Arx, Gata6
GO:0051216	cartilage development	13/191	214/17840	0.000000539944930272455	0.000333365893086894	0.000256369784923748	50566/29393/25181/311642/29373/306782/298878/25546/305604/296499/25483/113983/64637	13	Grem1, Col1a1, Bgn, Sulf2, Bmp2, Ror2, Osr1, Shox2, Efemp1, Dlx2, Msx2, Pitx1, Hand2
GO:0042476	odontogenesis	11/191	149/17840	0.000000606855387900899	0.000333365893086894	0.000256369784923748	25240/29393/25443/683470/29373/298878/25026/296499/25483/64637/29300	11	Aqp1, Col1a1, Fgf10, Gas1, Bmp2, Osr1, Adm, Dlx2, Msx2, Hand2, Gata6
GO:0003014	renal system process	10/191	127/17840	0.00000110553023514147	0.000520546807860896	0.00040031831672491	25240/25107/311642/25026/50563/24221/29413/25339/314332/50677	10	Aqp1, Avpr1a, Sulf2, Adm, Gja5, Avp, Adra1d, Npr3, Tmem63c, Ptpro
GO:0003205	cardiac chamber development	12/191	197/17840	0.00000145016729642117	0.000597468926125523	0.000459474059181866	112400/29373/246297/25546/308376/171356/83467/25483/50563/170899/64637/29300	12	Nrg1, Bmp2, Myocd, Shox2, Adgrg6, Foxc2, Slit3, Msx2, Gja5, Kcnk2, Hand2, Gata6
GO:0048736	appendage development	12/191	204/17840	0.00000209089320185613	0.000672365862504012	0.000517072367434102	50566/25443/683470/306782/113984/298878/25546/29279/25483/50563/113983/64637	12	Grem1, Fgf10, Gas1, Ror2, Nr2f2, Osr1, Shox2, Meox2, Msx2, Gja5, Pitx1, Hand2
GO:0060173	limb development	12/191	204/17840	0.00000209089320185613	0.000672365862504012	0.000517072367434102	50566/25443/683470/306782/113984/298878/25546/29279/25483/50563/113983/64637	12	Grem1, Fgf10, Gas1, Ror2, Nr2f2, Osr1, Shox2, Meox2, Msx2, Gja5, Pitx1, Hand2
GO:0008217	regulation of blood pressure	12/191	210/17840	0.00000282724637728684	0.000672365862504012	0.000517072367434102	25107/25245/113984/25237/25026/58949/29473/50563/24221/29413/25339/50677	12	Avpr1a, Bdkrb2, Nr2f2, Acvrl1, Adm, Ptafr, Aoc3, Gja5, Avp, Adra1d, Npr3, Ptpro
GO:0007178	transmembrane receptor protein serine/threonine kinase signaling pathway	16/191	376/17840	0.0000030395839415685	0.000672365862504012	0.000517072367434102	50566/59106/83727/289264/25443/29373/306782/246297/25237/497979/25483/315761/25476/79216/287631/29300	16	Grem1, Ltbp2, Fbn1, Grem2, Fgf10, Bmp2, Ror2, Myocd, Acvrl1, Tmem100, Msx2, Cilp, Lgals9, Gdf10, Wfikkn2, Gata6
GO:0050900	leukocyte migration	16/191	376/17840	0.0000030395839415685	0.000672365862504012	0.000517072367434102	50566/24832/360457/29220/94199/306782/290595/58949/64357/29511/64043/29473/25476/301265/50677/116591	16	Grem1, Thy1, Vegfd, Thbs4, Dpep1, Ror2, LOC290595, Ptafr, Cd200r1, Padi2, Gcnt1, Aoc3, Lgals9, Pla2g7, Ptpro, Fcgr2a
GO:0048706	embryonic skeletal system development	10/191	142/17840	0.00000305732254378357	0.000672365862504012	0.000517072367434102	29393/311642/114587/683470/59327/298878/25546/171356/296499/317715	10	Col1a1, Sulf2, Dlk1, Gas1, Twist2, Osr1, Shox2, Foxc2, Dlx2, Gsc
GO:0042310	vasoconstriction	9/191	112/17840	0.00000325575484448029	0.000672365862504012	0.000517072367434102	25107/25245/25026/29595/29717/58949/50563/24221/29413	9	Avpr1a, Bdkrb2, Adm, Htr2a, Cacna1g, Ptafr, Gja5, Avp, Adra1d
GO:0090092	regulation of transmembrane receptor protein serine/threonine kinase signaling pathway	13/191	252/17840	0.00000335989876199767	0.000672365862504012	0.000517072367434102	50566/83727/289264/25443/29373/246297/25237/25483/315761/25476/79216/287631/29300	13	Grem1, Fbn1, Grem2, Fgf10, Bmp2, Myocd, Acvrl1, Msx2, Cilp, Lgals9, Gdf10, Wfikkn2, Gata6
GO:0003206	cardiac chamber morphogenesis	10/191	144/17840	0.00000346790645102191	0.000672365862504012	0.000517072367434102	112400/29373/25546/308376/171356/83467/25483/50563/64637/29300	10	Nrg1, Bmp2, Shox2, Adgrg6, Foxc2, Slit3, Msx2, Gja5, Hand2, Gata6
GO:0030111	regulation of Wnt signaling pathway	14/191	307/17840	0.00000586636804017029	0.00102230275558379	0.000786185818678384	50566/29393/171548/311642/25443/29373/306782/308068/295445/317715/497936/313589/498233/50677	14	Grem1, Col1a1, Dkk3, Sulf2, Fgf10, Bmp2, Ror2, Nkd2, Dkk2, Gsc, Tmem88, Rspo1, Lgr6, Ptpro
GO:0032351	negative regulation of hormone metabolic process	4/191	12/17840	0.0000058931287488143	0.00102230275558379	0.000786185818678384	171548/84426/29373/171516	4	Dkk3, Wnt4, Bmp2, Akr1c3
GO:0007204	positive regulation of cytosolic calcium ion concentration	15/191	356/17840	0.00000704217000140917	0.00116054961623223	0.000892502387547015	24832/25107/25245/292661/685243/25026/29595/66025/56820/29717/24221/300719/29413/64672/25637	15	Thy1, Avpr1a, Bdkrb2, Ptgir, Ackr4, Adm, Htr2a, Lpar3, Ramp3, Cacna1g, Avp, Cib2, Adra1d, Pln, Ptger1
GO:0060828	regulation of canonical Wnt signaling pathway	12/191	238/17840	0.0000101709625313206	0.00159635678586822	0.00122765302132431	50566/29393/171548/311642/25443/29373/306782/308068/295445/497936/313589/50677	12	Grem1, Col1a1, Dkk3, Sulf2, Fgf10, Bmp2, Ror2, Nkd2, Dkk2, Tmem88, Rspo1, Ptpro
GO:0031960	response to corticosteroid	14/191	328/17840	0.0000124218687904691	0.00177315090746402	0.0013636137535684	25240/60582/29393/25107/64317/25375/25742/29221/25026/29717/58949/83467/171516/29183	14	Aqp1, Il1rn, Col1a1, Avpr1a, Gpx3, Aldh3a1, S100b, Arg1, Adm, Cacna1g, Ptafr, Slit3, Akr1c3, Areg
GO:0035296	regulation of tube diameter	10/191	167/17840	0.0000129112930155147	0.00177315090746402	0.0013636137535684	25107/25245/25026/29595/171356/29717/58949/50563/24221/29413	10	Avpr1a, Bdkrb2, Adm, Htr2a, Foxc2, Cacna1g, Ptafr, Gja5, Avp, Adra1d
GO:0097746	blood vessel diameter maintenance	10/191	167/17840	0.0000129112930155147	0.00177315090746402	0.0013636137535684	25107/25245/25026/29595/171356/29717/58949/50563/24221/29413	10	Avpr1a, Bdkrb2, Adm, Htr2a, Foxc2, Cacna1g, Ptafr, Gja5, Avp, Adra1d
GO:0035150	regulation of tube size	10/191	168/17840	0.0000136024912731991	0.00179335244945857	0.00137914943098372	25107/25245/25026/29595/171356/29717/58949/50563/24221/29413	10	Avpr1a, Bdkrb2, Adm, Htr2a, Foxc2, Cacna1g, Ptafr, Gja5, Avp, Adra1d
GO:0060070	canonical Wnt signaling pathway	13/191	289/17840	0.000014724970919922	0.00180154092924463	0.00138544665228062	50566/29393/171548/311642/84426/25443/29373/306782/308068/295445/497936/313589/50677	13	Grem1, Col1a1, Dkk3, Sulf2, Wnt4, Fgf10, Bmp2, Ror2, Nkd2, Dkk2, Tmem88, Rspo1, Ptpro
GO:0003094	glomerular filtration	5/191	30/17840	0.0000153043525542627	0.00180154092924463	0.00138544665228062	25240/311642/50563/314332/50677	5	Aqp1, Sulf2, Gja5, Tmem63c, Ptpro
GO:1905207	regulation of cardiocyte differentiation	5/191	30/17840	0.0000153043525542627	0.00180154092924463	0.00138544665228062	50566/112400/29373/246297/29300	5	Grem1, Nrg1, Bmp2, Myocd, Gata6
GO:0010469	regulation of signaling receptor activity	10/191	171/17840	0.0000158707677221917	0.00180379484180496	0.00138717998820463	50566/171548/289264/266777/56820/295445/171178/59325/287631/29183	10	Grem1, Dkk3, Grem2, Nptx1, Ramp3, Dkk2, Adh7, Ereg, Wfikkn2, Areg
GO:0045907	positive regulation of vasoconstriction	6/191	51/17840	0.0000167982265083787	0.00184556515238721	0.0014193027870939	25107/29595/58949/50563/24221/29413	6	Avpr1a, Htr2a, Ptafr, Gja5, Avp, Adra1d
GO:0097205	renal filtration	5/191	31/17840	0.0000180897391713299	0.00192334775189366	0.00147912026908531	25240/311642/50563/314332/50677	5	Aqp1, Sulf2, Gja5, Tmem63c, Ptpro
GO:0035107	appendage morphogenesis	10/191	175/17840	0.0000193963371320782	0.0019372826420403	0.00148983667668403	50566/25443/683470/306782/298878/25546/25483/50563/113983/64637	10	Grem1, Fgf10, Gas1, Ror2, Osr1, Shox2, Msx2, Gja5, Pitx1, Hand2
GO:0035108	limb morphogenesis	10/191	175/17840	0.0000193963371320782	0.0019372826420403	0.00148983667668403	50566/25443/683470/306782/298878/25546/25483/50563/113983/64637	10	Grem1, Fgf10, Gas1, Ror2, Osr1, Shox2, Msx2, Gja5, Pitx1, Hand2
GO:0040013	negative regulation of locomotion	14/191	346/17840	0.0000225241307168741	0.00218351573067109	0.00167919835189576	50566/24832/60582/84426/112400/94199/246297/113984/25237/29279/64357/29511/296789/246262	14	Grem1, Thy1, Il1rn, Wnt4, Nrg1, Dpep1, Myocd, Nr2f2, Acvrl1, Meox2, Cd200r1, Padi2, Sema3e, Sema3d
GO:0072132	mesenchyme morphogenesis	6/191	54/17840	0.0000234574933784726	0.00220902566215559	0.00169881636256728	29373/25237/298878/497979/171356/25483	6	Bmp2, Acvrl1, Osr1, Tmem100, Foxc2, Msx2
GO:0030326	embryonic limb morphogenesis	9/191	145/17840	0.000026536009198704	0.00236385638699806	0.00181788649076754	50566/683470/306782/298878/25546/25483/50563/113983/64637	9	Grem1, Gas1, Ror2, Osr1, Shox2, Msx2, Gja5, Pitx1, Hand2
GO:0035113	embryonic appendage morphogenesis	9/191	145/17840	0.000026536009198704	0.00236385638699806	0.00181788649076754	50566/683470/306782/298878/25546/25483/50563/113983/64637	9	Grem1, Gas1, Ror2, Osr1, Shox2, Msx2, Gja5, Pitx1, Hand2
GO:0001837	epithelial to mesenchymal transition	9/191	146/17840	0.0000280213679656741	0.00243048496881215	0.00186912615128374	50566/29393/312478/84426/29373/246297/497979/25483/317715	9	Grem1, Col1a1, Loxl3, Wnt4, Bmp2, Myocd, Tmem100, Msx2, Gsc
GO:0001649	osteoblast differentiation	11/191	223/17840	0.000029319111517896	0.00247784080930732	0.00190554441390266	50566/29393/84426/114587/29373/59327/25546/25483/64637/79216/29183	11	Grem1, Col1a1, Wnt4, Dlk1, Bmp2, Twist2, Shox2, Msx2, Hand2, Gdf10, Areg
GO:0051480	regulation of cytosolic calcium ion concentration	15/191	405/17840	0.0000320096592448821	0.00263759592177828	0.00202840156478095	24832/25107/25245/292661/685243/25026/29595/66025/56820/29717/24221/300719/29413/64672/25637	15	Thy1, Avpr1a, Bdkrb2, Ptgir, Ackr4, Adm, Htr2a, Lpar3, Ramp3, Cacna1g, Avp, Cib2, Adra1d, Pln, Ptger1
GO:0002685	regulation of leukocyte migration	11/191	227/17840	0.000034511534407829	0.00265524357701056	0.00204197321584103	50566/24832/360457/29220/290595/58949/64357/29511/29473/25476/301265	11	Grem1, Thy1, Vegfd, Thbs4, LOC290595, Ptafr, Cd200r1, Padi2, Aoc3, Lgals9, Pla2g7
GO:0003018	vascular process in circulatory system	11/191	227/17840	0.000034511534407829	0.00265524357701056	0.00204197321584103	25107/25245/83425/25026/29595/171356/29717/58949/50563/24221/29413	11	Avpr1a, Bdkrb2, Akap12, Adm, Htr2a, Foxc2, Cacna1g, Ptafr, Gja5, Avp, Adra1d
GO:1905209	positive regulation of cardiocyte differentiation	4/191	18/17840	0.000034640617054446	0.00265524357701056	0.00204197321584103	50566/112400/246297/29300	4	Grem1, Nrg1, Myocd, Gata6
GO:0019229	regulation of vasoconstriction	7/191	86/17840	0.0000380185582430743	0.00284793563566302	0.00219016000596466	25107/25026/29595/58949/50563/24221/29413	7	Avpr1a, Adm, Htr2a, Ptafr, Gja5, Avp, Adra1d
GO:0003007	heart morphogenesis	12/191	274/17840	0.000040990794677684	0.00300234798350325	0.00230890838792662	112400/29373/25237/25546/308376/497979/171356/83467/25483/50563/64637/29300	12	Nrg1, Bmp2, Acvrl1, Shox2, Adgrg6, Tmem100, Foxc2, Slit3, Msx2, Gja5, Hand2, Gata6
GO:0010002	cardioblast differentiation	4/191	19/17840	0.000043511685709064	0.00305137268291649	0.00234661006018871	50566/112400/246297/29300	4	Grem1, Nrg1, Myocd, Gata6
GO:2000725	regulation of cardiac muscle cell differentiation	4/191	19/17840	0.000043511685709064	0.00305137268291649	0.00234661006018871	50566/112400/29373/246297	4	Grem1, Nrg1, Bmp2, Myocd
GO:0048863	stem cell differentiation	11/191	235/17840	0.0000473147695514135	0.00324894750919706	0.00249855186578517	50566/112400/246297/298878/171356/25483/296789/246262/317715/64637/29300	11	Grem1, Nrg1, Myocd, Osr1, Foxc2, Msx2, Sema3e, Sema3d, Gsc, Hand2, Gata6
GO:0016055	Wnt signaling pathway	15/191	421/17840	0.0000498075282835897	0.0033503186371982	0.00257650973376765	50566/29393/171548/311642/84426/25443/29373/306782/308068/295445/317715/497936/313589/498233/50677	15	Grem1, Col1a1, Dkk3, Sulf2, Wnt4, Fgf10, Bmp2, Ror2, Nkd2, Dkk2, Gsc, Tmem88, Rspo1, Lgr6, Ptpro
GO:0006081	cellular aldehyde metabolic process	6/191	62/17840	0.0000520122604238382	0.00342117510250681	0.00263100078143728	171548/25375/84426/29373/685750/171516	6	Dkk3, Aldh3a1, Wnt4, Bmp2, Aldh8a1, Akr1c3
GO:0060537	muscle tissue development	16/191	474/17840	0.0000530416703398432	0.00342117510250681	0.00263100078143728	50566/112400/29373/246297/113984/25742/298878/25546/29279/171356/50563/170899/64672/113983/29300/156826	16	Grem1, Nrg1, Bmp2, Myocd, Nr2f2, S100b, Osr1, Shox2, Meox2, Foxc2, Gja5, Kcnk2, Pln, Pitx1, Gata6, Eya2
GO:0198738	cell-cell signaling by wnt	15/191	424/17840	0.00005397484991819	0.00342117510250681	0.00263100078143728	50566/29393/171548/311642/84426/25443/29373/306782/308068/295445/317715/497936/313589/498233/50677	15	Grem1, Col1a1, Dkk3, Sulf2, Wnt4, Fgf10, Bmp2, Ror2, Nkd2, Dkk2, Gsc, Tmem88, Rspo1, Lgr6, Ptpro
GO:0048562	embryonic organ morphogenesis	13/191	329/17840	0.0000566323420511715	0.00352189055472946	0.00270845441229833	83727/362429/25443/683470/306782/59327/298878/25546/305604/171356/296499/317715/64637	13	Fbn1, Mfap5, Fgf10, Gas1, Ror2, Twist2, Osr1, Shox2, Efemp1, Foxc2, Dlx2, Gsc, Hand2
GO:0044706	multi-multicellular organism process	13/191	331/17840	0.0000602348361739484	0.00363837925624005	0.00279803821187597	60582/25107/245983/84426/113984/29221/25026/58949/25476/64361/308562/171516/171406	13	Il1rn, Avpr1a, Il11ra1, Wnt4, Nr2f2, Arg1, Adm, Ptafr, Lgals9, Prl7a3, Klk14, Akr1c3, Prl8a9
GO:0003002	regionalization	14/191	379/17840	0.0000607132460841028	0.00363837925624005	0.00279803821187597	50566/289264/25443/683470/29373/306782/113984/25237/298878/29279/171356/296499/25483/317715	14	Grem1, Grem2, Fgf10, Gas1, Bmp2, Ror2, Nr2f2, Acvrl1, Osr1, Meox2, Foxc2, Dlx2, Msx2, Gsc
GO:0030178	negative regulation of Wnt signaling pathway	9/191	162/17840	0.0000632866144683295	0.00372486930870739	0.00286455202330334	50566/171548/29373/306782/308068/295445/317715/497936/50677	9	Grem1, Dkk3, Bmp2, Ror2, Nkd2, Dkk2, Gsc, Tmem88, Ptpro
GO:0010566	regulation of ketone biosynthetic process	4/191	21/17840	0.0000660702080609821	0.0037742655419663	0.00290253941781261	171548/84426/29373/171516	4	Dkk3, Wnt4, Bmp2, Akr1c3
GO:0001763	morphogenesis of a branching structure	11/191	244/17840	0.000066416080532174	0.0037742655419663	0.00290253941781261	50566/84426/25443/29373/25546/25026/171356/296499/25483/296789/29183	11	Grem1, Wnt4, Fgf10, Bmp2, Shox2, Adm, Foxc2, Dlx2, Msx2, Sema3e, Areg
GO:0072006	nephron development	9/191	164/17840	0.0000695894285595896	0.00385183015205309	0.00296218925847721	50566/25240/311642/84426/29373/298878/171356/117092/50677	9	Grem1, Aqp1, Sulf2, Wnt4, Bmp2, Osr1, Foxc2, Serpinb7, Ptpro
GO:0090287	regulation of cellular response to growth factor stimulus	12/191	290/17840	0.0000707876730877941	0.00385183015205309	0.00296218925847721	50566/83727/289264/360457/311642/84426/25443/246297/25237/25483/287631/29300	12	Grem1, Fbn1, Grem2, Vegfd, Sulf2, Wnt4, Fgf10, Myocd, Acvrl1, Msx2, Wfikkn2, Gata6
GO:0090090	negative regulation of canonical Wnt signaling pathway	8/191	128/17840	0.0000712869051199146	0.00385183015205309	0.00296218925847721	50566/171548/29373/306782/308068/295445/497936/50677	8	Grem1, Dkk3, Bmp2, Ror2, Nkd2, Dkk2, Tmem88, Ptpro
GO:1902644	tertiary alcohol metabolic process	4/191	22/17840	0.0000800787503642838	0.00421962974817081	0.00324503973990652	171548/84426/29373/171516	4	Dkk3, Wnt4, Bmp2, Akr1c3
GO:0030336	negative regulation of cell migration	12/191	294/17840	0.0000806543307447697	0.00421962974817081	0.00324503973990652	50566/24832/60582/84426/112400/94199/246297/113984/25237/29279/64357/29511	12	Grem1, Thy1, Il1rn, Wnt4, Nrg1, Dpep1, Myocd, Nr2f2, Acvrl1, Meox2, Cd200r1, Padi2
GO:0030509	BMP signaling pathway	9/191	169/17840	0.0000876970829944391	0.00448973395954929	0.00345275912576478	50566/83727/289264/29373/306782/25237/497979/25483/29300	9	Grem1, Fbn1, Grem2, Bmp2, Ror2, Acvrl1, Tmem100, Msx2, Gata6
GO:0034754	cellular hormone metabolic process	8/191	132/17840	0.0000885414767508203	0.00448973395954929	0.00345275912576478	171548/84426/29373/25026/25061/171178/685750/171516	8	Dkk3, Wnt4, Bmp2, Adm, Crabp1, Adh7, Aldh8a1, Akr1c3
GO:0001558	regulation of cell growth	15/191	445/17840	0.0000927455254864546	0.00461046586960757	0.0035456060979864	50566/25107/360622/293997/112400/683470/246297/25237/29576/171112/66025/83467/296789/246262/24221	15	Grem1, Avpr1a, Igfbp4, Kazald1, Nrg1, Gas1, Myocd, Acvrl1, Ccn5, Wfdc1, Lpar3, Slit3, Sema3e, Sema3d, Avp
GO:0001656	metanephros development	7/191	99/17840	0.0000937200282960277	0.00461046586960757	0.0035456060979864	50566/25240/83727/84426/25443/298878/171356	7	Grem1, Aqp1, Fbn1, Wnt4, Fgf10, Osr1, Foxc2
GO:0051384	response to glucocorticoid	12/191	300/17840	0.0000976710043917077	0.00473417103639807	0.00364073960642774	25240/60582/25107/64317/25375/25742/29221/25026/29717/58949/83467/29183	12	Aqp1, Il1rn, Avpr1a, Gpx3, Aldh3a1, S100b, Arg1, Adm, Cacna1g, Ptafr, Slit3, Areg
GO:0048705	skeletal system morphogenesis	11/191	256/17840	0.00010190531100008	0.004811255464232	0.00370002017050033	50566/29393/683470/306782/59327/298878/25546/171356/296499/25483/317715	11	Grem1, Col1a1, Gas1, Ror2, Twist2, Osr1, Shox2, Foxc2, Dlx2, Msx2, Gsc
GO:0014706	striated muscle tissue development	15/191	449/17840	0.000102407557142009	0.004811255464232	0.00370002017050033	50566/112400/29373/246297/113984/25742/25546/29279/171356/50563/170899/64672/113983/29300/156826	15	Grem1, Nrg1, Bmp2, Myocd, Nr2f2, S100b, Shox2, Meox2, Foxc2, Gja5, Kcnk2, Pln, Pitx1, Gata6, Eya2
GO:0030177	positive regulation of Wnt signaling pathway	8/191	135/17840	0.00010364051515791	0.004811255464232	0.00370002017050033	29393/311642/25443/29373/306782/295445/313589/498233	8	Col1a1, Sulf2, Fgf10, Bmp2, Ror2, Dkk2, Rspo1, Lgr6
GO:0048771	tissue remodeling	10/191	214/17840	0.000106316659547428	0.00484376999296475	0.00372502495626569	50566/25181/29220/114587/25443/25237/29221/171356/50563/64637	10	Grem1, Bgn, Thbs4, Dlk1, Fgf10, Acvrl1, Arg1, Foxc2, Gja5, Hand2
GO:1901342	regulation of vasculature development	12/191	303/17840	0.000107280099965542	0.00484376999296475	0.00372502495626569	50566/25240/360457/29220/84426/25237/292406/25026/171356/296789/59325/29300	12	Grem1, Aqp1, Vegfd, Thbs4, Wnt4, Acvrl1, Thbs2, Adm, Foxc2, Sema3e, Ereg, Gata6
GO:0042475	odontogenesis of dentin-containing tooth	7/191	103/17840	0.000120334417411707	0.00526271313393251	0.00404720657463895	25443/29373/25026/296499/25483/64637/29300	7	Fgf10, Bmp2, Adm, Dlx2, Msx2, Hand2, Gata6
GO:0032835	glomerulus development	6/191	72/17840	0.000120993646267416	0.00526271313393251	0.00404720657463895	25240/311642/298878/171356/117092/50677	6	Aqp1, Sulf2, Osr1, Foxc2, Serpinb7, Ptpro
GO:0060326	cell chemotaxis	12/191	307/17840	0.000121348967894075	0.00526271313393251	0.00404720657463895	50566/360457/29220/94199/170538/290595/685243/29511/25476/301265/50677/116591	12	Grem1, Vegfd, Thbs4, Dpep1, Prkcd, LOC290595, Ackr4, Padi2, Lgals9, Pla2g7, Ptpro, Fcgr2a
GO:2000146	negative regulation of cell motility	12/191	310/17840	0.000132914253787959	0.00558122134016328	0.00429215028970145	50566/24832/60582/84426/112400/94199/246297/113984/25237/29279/64357/29511	12	Grem1, Thy1, Il1rn, Wnt4, Nrg1, Dpep1, Myocd, Nr2f2, Acvrl1, Meox2, Cd200r1, Padi2
GO:0042445	hormone metabolic process	10/191	220/17840	0.000133443384736461	0.00558122134016328	0.00429215028970145	171548/498398/84426/29373/25026/25061/29475/171178/685750/171516	10	Dkk3, Selenom, Wnt4, Bmp2, Adm, Crabp1, Dio3, Adh7, Aldh8a1, Akr1c3
GO:0021826	substrate-independent telencephalic tangential migration	3/191	10/17840	0.000137159869099886	0.00558122134016328	0.00429215028970145	112400/25356/317268	3	Nrg1, Cntn2, Arx
GO:0021843	substrate-independent telencephalic tangential interneuron migration	3/191	10/17840	0.000137159869099886	0.00558122134016328	0.00429215028970145	112400/25356/317268	3	Nrg1, Cntn2, Arx
GO:0035581	sequestering of extracellular ligand from receptor	3/191	10/17840	0.000137159869099886	0.00558122134016328	0.00429215028970145	50566/83727/289264	3	Grem1, Fbn1, Grem2
GO:0050673	epithelial cell proliferation	15/191	462/17840	0.000140144642056211	0.00563313097825941	0.00433207057857967	360622/29220/311642/114587/25443/683470/29373/113984/25237/59327/298878/29221/171112/59325/29183	15	Igfbp4, Thbs4, Sulf2, Dlk1, Fgf10, Gas1, Bmp2, Nr2f2, Acvrl1, Twist2, Osr1, Arg1, Wfdc1, Ereg, Areg
GO:0071559	response to transforming growth factor beta	11/191	266/17840	0.000142808494270773	0.00565329397251973	0.00434757661146765	59106/83727/29393/84426/246297/25237/29221/315761/171516/79216/287631	11	Ltbp2, Fbn1, Col1a1, Wnt4, Myocd, Acvrl1, Arg1, Cilp, Akr1c3, Gdf10, Wfikkn2
GO:0048704	embryonic skeletal system morphogenesis	7/191	106/17840	0.000144076666775381	0.00565329397251973	0.00434757661146765	683470/59327/298878/25546/171356/296499/317715	7	Gas1, Twist2, Osr1, Shox2, Foxc2, Dlx2, Gsc
GO:0007188	adenylate cyclase-modulating G protein-coupled receptor signaling pathway	10/191	223/17840	0.000149063976576732	0.00578017490349305	0.00444515239129128	83425/292661/308376/25026/66025/56820/29413/64672/25339/25637	10	Akap12, Ptgir, Adgrg6, Adm, Lpar3, Ramp3, Adra1d, Pln, Npr3, Ptger1
GO:0007189	adenylate cyclase-activating G protein-coupled receptor signaling pathway	8/191	143/17840	0.000154619393038428	0.0059258781331937	0.00455720316323788	292661/308376/25026/66025/56820/29413/64672/25637	8	Ptgir, Adgrg6, Adm, Lpar3, Ramp3, Adra1d, Pln, Ptger1
GO:0042573	retinoic acid metabolic process	4/191	26/17840	0.000158271096529657	0.00592991927044536	0.00456031093613708	25061/171178/685750/171516	4	Crabp1, Adh7, Aldh8a1, Akr1c3
GO:0030595	leukocyte chemotaxis	10/191	225/17840	0.000160312647920475	0.00592991927044536	0.00456031093613708	50566/360457/29220/94199/290595/29511/25476/301265/50677/116591	10	Grem1, Vegfd, Thbs4, Dpep1, LOC290595, Padi2, Lgals9, Pla2g7, Ptpro, Fcgr2a
GO:0051145	smooth muscle cell differentiation	6/191	76/17840	0.000163419503674685	0.00592991927044536	0.00456031093613708	84426/25443/246297/25026/59325/29300	6	Wnt4, Fgf10, Myocd, Adm, Ereg, Gata6
GO:0071772	response to BMP	9/191	184/17840	0.00016734357600133	0.00592991927044536	0.00456031093613708	50566/83727/289264/29373/306782/25237/497979/25483/29300	9	Grem1, Fbn1, Grem2, Bmp2, Ror2, Acvrl1, Tmem100, Msx2, Gata6
GO:0071773	cellular response to BMP stimulus	9/191	184/17840	0.00016734357600133	0.00592991927044536	0.00456031093613708	50566/83727/289264/29373/306782/25237/497979/25483/29300	9	Grem1, Fbn1, Grem2, Bmp2, Ror2, Acvrl1, Tmem100, Msx2, Gata6
GO:0051271	negative regulation of cellular component movement	12/191	318/17840	0.000168483636301867	0.00592991927044536	0.00456031093613708	50566/24832/60582/84426/112400/94199/246297/113984/25237/29279/64357/29511	12	Grem1, Thy1, Il1rn, Wnt4, Nrg1, Dpep1, Myocd, Nr2f2, Acvrl1, Meox2, Cd200r1, Padi2
GO:0090596	sensory organ morphogenesis	12/191	319/17840	0.000173455354575529	0.00592991927044536	0.00456031093613708	24832/25240/83727/362429/25443/683470/306782/298878/305604/29475/317715/304823	12	Thy1, Aqp1, Fbn1, Mfap5, Fgf10, Gas1, Ror2, Osr1, Efemp1, Dio3, Gsc, Igfn1
GO:0060343	trabecula formation	4/191	27/17840	0.000184248875750783	0.00592991927044536	0.00456031093613708	50566/29393/308376/25483	4	Grem1, Col1a1, Adgrg6, Msx2
GO:0031943	regulation of glucocorticoid metabolic process	3/191	11/17840	0.000187109103193664	0.00592991927044536	0.00456031093613708	171548/84426/29373	3	Dkk3, Wnt4, Bmp2
GO:0032353	negative regulation of hormone biosynthetic process	3/191	11/17840	0.000187109103193664	0.00592991927044536	0.00456031093613708	171548/84426/29373	3	Dkk3, Wnt4, Bmp2
GO:0034651	cortisol biosynthetic process	3/191	11/17840	0.000187109103193664	0.00592991927044536	0.00456031093613708	171548/84426/29373	3	Dkk3, Wnt4, Bmp2
GO:0060346	bone trabecula formation	3/191	11/17840	0.000187109103193664	0.00592991927044536	0.00456031093613708	50566/29393/25483	3	Grem1, Col1a1, Msx2
GO:0060379	cardiac muscle cell myoblast differentiation	3/191	11/17840	0.000187109103193664	0.00592991927044536	0.00456031093613708	50566/112400/246297	3	Grem1, Nrg1, Myocd
GO:0071462	cellular response to water stimulus	3/191	11/17840	0.000187109103193664	0.00592991927044536	0.00456031093613708	25107/64347/84426	3	Avpr1a, Sncg, Wnt4
GO:1900115	extracellular regulation of signal transduction	3/191	11/17840	0.000187109103193664	0.00592991927044536	0.00456031093613708	50566/83727/289264	3	Grem1, Fbn1, Grem2
GO:1900116	extracellular negative regulation of signal transduction	3/191	11/17840	0.000187109103193664	0.00592991927044536	0.00456031093613708	50566/83727/289264	3	Grem1, Fbn1, Grem2
GO:1902645	tertiary alcohol biosynthetic process	3/191	11/17840	0.000187109103193664	0.00592991927044536	0.00456031093613708	171548/84426/29373	3	Dkk3, Wnt4, Bmp2
GO:2000727	positive regulation of cardiac muscle cell differentiation	3/191	11/17840	0.000187109103193664	0.00592991927044536	0.00456031093613708	50566/112400/246297	3	Grem1, Nrg1, Myocd
GO:0050919	negative chemotaxis	5/191	50/17840	0.000191338097766825	0.00600619400228054	0.00461896881626582	112400/83467/296789/246262/498233	5	Nrg1, Slit3, Sema3e, Sema3d, Lgr6
GO:0045667	regulation of osteoblast differentiation	8/191	149/17840	0.000205113342671415	0.00637786393816021	0.00490479572147732	50566/84426/29373/59327/25483/64637/79216/29183	8	Grem1, Wnt4, Bmp2, Twist2, Msx2, Hand2, Gdf10, Areg
GO:0001503	ossification	14/191	427/17840	0.000211994488820084	0.00653022275842052	0.00502196487042559	50566/29393/84426/114587/29373/306782/59327/298878/25546/171356/25483/64637/79216/29183	14	Grem1, Col1a1, Wnt4, Dlk1, Bmp2, Ror2, Twist2, Osr1, Shox2, Foxc2, Msx2, Hand2, Gdf10, Areg
GO:0007389	pattern specification process	15/191	481/17840	0.000216883170101207	0.0066189530430887	0.00509020149711216	50566/289264/25443/683470/29373/306782/113984/25237/298878/29279/171356/296499/25483/317715/64637	15	Grem1, Grem2, Fgf10, Gas1, Bmp2, Ror2, Nr2f2, Acvrl1, Osr1, Meox2, Foxc2, Dlx2, Msx2, Gsc, Hand2
GO:0007409	axonogenesis	15/191	482/17840	0.000221773826507075	0.00670611497401211	0.00515723200607472	24832/29545/84407/112400/683470/266777/25546/25356/66025/83467/296789/246262/317268/498233/50677	15	Thy1, Uchl1, Cdh11, Nrg1, Gas1, Nptx1, Shox2, Cntn2, Lpar3, Slit3, Sema3e, Sema3d, Arx, Lgr6, Ptpro
GO:0072001	renal system development	13/191	380/17840	0.000237208230252617	0.00709397873666429	0.00545551251848735	50566/25240/83727/311642/84426/25443/29373/246297/298878/171356/64043/117092/50677	13	Grem1, Aqp1, Fbn1, Sulf2, Wnt4, Fgf10, Bmp2, Myocd, Osr1, Foxc2, Gcnt1, Serpinb7, Ptpro
GO:0072012	glomerulus vasculature development	4/191	29/17840	0.000245215426867842	0.00709397873666429	0.00545551251848735	25240/298878/171356/117092	4	Aqp1, Osr1, Foxc2, Serpinb7
GO:0002118	aggressive behavior	3/191	12/17840	0.000247514428008614	0.00709397873666429	0.00545551251848735	25107/64347/24221	3	Avpr1a, Sncg, Avp
GO:0021892	cerebral cortex GABAergic interneuron differentiation	3/191	12/17840	0.000247514428008614	0.00709397873666429	0.00545551251848735	25356/296499/317268	3	Cntn2, Dlx2, Arx
GO:0032342	aldosterone biosynthetic process	3/191	12/17840	0.000247514428008614	0.00709397873666429	0.00545551251848735	171548/84426/29373	3	Dkk3, Wnt4, Bmp2
GO:0034650	cortisol metabolic process	3/191	12/17840	0.000247514428008614	0.00709397873666429	0.00545551251848735	171548/84426/29373	3	Dkk3, Wnt4, Bmp2
GO:0002062	chondrocyte differentiation	7/191	116/17840	0.000252022071926302	0.0071609030092163	0.00550697957530431	50566/311642/29373/298878/25546/305604/25483	7	Grem1, Sulf2, Bmp2, Osr1, Shox2, Efemp1, Msx2
GO:0090100	positive regulation of transmembrane receptor protein serine/threonine kinase signaling pathway	7/191	117/17840	0.000265668712300412	0.00748413739950563	0.00575555788771384	29373/246297/25237/25483/25476/79216/29300	7	Bmp2, Myocd, Acvrl1, Msx2, Lgals9, Gdf10, Gata6
GO:0061383	trabecula morphogenesis	5/191	54/17840	0.000275892441968507	0.00764152511536302	0.00587659442954591	50566/29393/112400/308376/25483	5	Grem1, Col1a1, Nrg1, Adgrg6, Msx2
GO:2000272	negative regulation of signaling receptor activity	5/191	54/17840	0.000275892441968507	0.00764152511536302	0.00587659442954591	171548/56820/295445/171178/287631	5	Dkk3, Ramp3, Dkk2, Adh7, Wfikkn2
GO:0034329	cell junction assembly	14/191	441/17840	0.00029439145061359	0.00802877009857526	0.00617439907938465	50566/24832/84407/84426/112400/266777/25237/292406/50563/362235/81514/289606/50677/304823	14	Grem1, Thy1, Cdh11, Wnt4, Nrg1, Nptx1, Acvrl1, Thbs2, Gja5, Syndig1, Lrrn3, Gabra2, Ptpro, Igfn1
GO:0003073	regulation of systemic arterial blood pressure	7/191	119/17840	0.000294745504225609	0.00802877009857526	0.00617439907938465	25107/113984/25026/50563/24221/29413/50677	7	Avpr1a, Nr2f2, Adm, Gja5, Avp, Adra1d, Ptpro
GO:0045860	positive regulation of protein kinase activity	15/191	496/17840	0.000300967551574162	0.00813105778679047	0.00625306181355118	50566/83727/60582/25443/112400/29373/306782/170538/29595/66025/102552939/25476/59325/300999/29183	15	Grem1, Fbn1, Il1rn, Fgf10, Nrg1, Bmp2, Ror2, Prkcd, Htr2a, Lpar3, Dynap, Lgals9, Ereg, Mst1r, Areg
GO:0006705	mineralocorticoid biosynthetic process	3/191	13/17840	0.00031923643359998	0.00835705377392273	0.0064268604648716	171548/84426/29373	3	Dkk3, Wnt4, Bmp2
GO:0061437	renal system vasculature development	4/191	31/17840	0.000319474749852629	0.00835705377392273	0.0064268604648716	25240/298878/171356/117092	4	Aqp1, Osr1, Foxc2, Serpinb7
GO:0061440	kidney vasculature development	4/191	31/17840	0.000319474749852629	0.00835705377392273	0.0064268604648716	25240/298878/171356/117092	4	Aqp1, Osr1, Foxc2, Serpinb7
GO:0120255	olefinic compound biosynthetic process	4/191	31/17840	0.000319474749852629	0.00835705377392273	0.0064268604648716	171548/84426/29373/171516	4	Dkk3, Wnt4, Bmp2, Akr1c3
GO:0006939	smooth muscle contraction	7/191	121/17840	0.000326325738118288	0.0084690522270699	0.00651299110972928	25245/311642/246297/29595/29717/58949/24221	7	Bdkrb2, Sulf2, Myocd, Htr2a, Cacna1g, Ptafr, Avp
GO:0010463	mesenchymal cell proliferation	5/191	57/17840	0.000355936141401745	0.00916535564109493	0.00704847227381087	683470/29373/298878/25546/64637	5	Gas1, Bmp2, Osr1, Shox2, Hand2
GO:0072009	nephron epithelium development	7/191	123/17840	0.000360564758027122	0.00921256932137514	0.00708478121035748	50566/25240/84426/29373/298878/171356/50677	7	Grem1, Aqp1, Wnt4, Bmp2, Osr1, Foxc2, Ptpro
GO:0045765	regulation of angiogenesis	11/191	299/17840	0.000390284935687646	0.00989522421558833	0.007609766195432	50566/25240/360457/29220/25237/292406/25026/171356/296789/59325/29300	11	Grem1, Aqp1, Vegfd, Thbs4, Acvrl1, Thbs2, Adm, Foxc2, Sema3e, Ereg, Gata6
