# Supplementary material for: Cultured Myoblasts Derived from Rat Soleus Muscle Show Altered Regulation of Proliferation and Myogenesis during the Course of Mechanical Unloading
Source: Int J Mol Sci. 2022 Aug 15;23(16):9150. doi: 10.3390/ijms23169150 (PMC9409304; doi:10.3390/ijms23169150)
Supplement: Supplementary file 1 [file ijms-23-09150-s001.zip › ijms-1821942-supplementary/Table S3.xlsx]

## Sheet: Лист1
Table S3: GO Enrichment analysis of rat soleus-derived myoblasts after mechanical unloading conditions (HS7 vs. HS3; HS14 vs. HS7).
Pathways	NES_HS7_vs_HS3	p.adj_HS7_vs_HS3	NES_HS14_vs_HS7	p.adj_HS14_vs_HS7
GOBP_MUSCLE_ORGAN_DEVELOPMENT	2.17486	0.00421928	-2.56388	0.000469698
GOBP_SKELETAL_MUSCLE_ORGAN_DEVELOPMENT	2.173	0.00385374	-2.36869	0.000469698
GOBP_STRIATED_MUSCLE_CELL_DEVELOPMENT	1.96798	0.00385374	-2.49294	0.000469698
GOCC_MYOSIN_FILAMENT	1.85401	0.0319546	-2.02234	0.000919799
GOBP_MUSCLE_TISSUE_DEVELOPMENT	1.82636	0.00430696	-2.37433	0.000469698
GOBP_MYOTUBE_DIFFERENTIATION	1.70997	0.0201102	-2.27914	0.000469698
GOBP_MUSCLE_CELL_DIFFERENTIATION	1.59465	0.00430696	-2.31725	0.000469698
GOCC_LAMELLIPODIUM	1.55903	0.016315	-1.64291	0.00283949
GOBP_ACTIN_FILAMENT_ORGANIZATION	1.42192	0.0149974	-1.83684	0.000469698
GOBP_CARBOHYDRATE_CATABOLIC_PROCESS	-1.61735	0.0236426	1.67207	0.000919799
GOBP_MITOTIC_NUCLEAR_DIVISION	-1.659	0.00576267	2.93009	0.000470123
GOBP_POSITIVE_REGULATION_OF_MITOTIC_CELL_CYCLE	-1.69514	0.0241323	2.11889	0.000469698
GOBP_DNA_REPLICATION	-1.74059	0.00379492	2.27372	0.000469698
GOBP_COLLAGEN_FIBRIL_ORGANIZATION	-1.75931	0.0291623	-2.46442	0.000469698
GOBP_POSITIVE_REGULATION_OF_G1_S_TRANSITION_OF_MITOTIC_CELL_CYCLE	-1.77038	0.040867	1.72488	0.0225177
GOMF_DNA_REPLICATION_ORIGIN_BINDING	-1.81435	0.0318756	2.57782	0.000469698
GOBP_MITOTIC_SISTER_CHROMATID_SEGREGATION	-1.85011	0.00379492	3.04621	0.000469698
GOBP_DNA_REPLICATION_INITIATION	-1.94653	0.00696859	2.74871	0.000469698
GOMF_EXTRACELLULAR_MATRIX_STRUCTURAL_CONSTITUENT	-2.0714	0.00374595	-2.61482	0.000469698
GOCC_COLLAGEN_CONTAINING_EXTRACELLULAR_MATRIX	-2.09976	0.00374595	-2.58115	0.000469698
